# Supplementary material for: Deep mutational scans of XBB.1.5 and BQ.1.1 reveal ongoing epistatic drift during SARS-CoV-2 evolution
Source: bioRxiv. 2023 Sep 12:2023.09.11.557279. Preprint. [Version 1] doi: 10.1101/2023.09.11.557279 (PMC10515859; doi:10.1101/2023.09.11.557279)
Supplement: Supplement 1 [file media-1.csv]

target	wildtype	position	mutant	mutation	bind	delta_bind	n_bc_bind	n_libs_bind	bind_rep1	bind_rep2	expr	delta_expr	n_bc_expr	n_libs_expr	expr_rep1	expr_rep2
Omicron_BQ11	N	331	-	N331-	10.09	0.01	21	2	10.08	10.11	8.46	-0.38	29	2	8.62	8.3
Omicron_BQ11	N	331	A	N331A	10.21	0.12	6	2	10.29	10.13	8.39	-0.46	8	2	8.33	8.44
Omicron_BQ11	N	331	C	N331C	9.78	-0.31	24	2	9.91	9.66	8.31	-0.53	30	2	8.34	8.28
Omicron_BQ11	N	331	D	N331D	10.09	0.01	21	2	10.05	10.14	8.65	-0.19	28	2	8.94	8.36
Omicron_BQ11	N	331	E	N331E	9.95	-0.14	20	2	10.14	9.75	8.4	-0.44	28	2	8.67	8.12
Omicron_BQ11	N	331	F	N331F	9.97	-0.11	18	2	10.05	9.9	8.04	-0.8	23	2	8.22	7.85
Omicron_BQ11	N	331	G	N331G	10.2	0.11	23	2	10.24	10.16	8.56	-0.29	36	2	9	8.11
Omicron_BQ11	N	331	H	N331H	10.15	0.07	14	2	10.22	10.09	8.69	-0.15	20	2	9.03	8.35
Omicron_BQ11	N	331	I	N331I	9.98	-0.11	18	2	10.03	9.93	8.29	-0.55	20	2	8.77	7.82
Omicron_BQ11	N	331	K	N331K	10.06	-0.03	16	2	10.02	10.1	8.34	-0.5	26	2	8.81	7.87
Omicron_BQ11	N	331	L	N331L	10.03	-0.06	17	2	9.97	10.08	8.46	-0.38	21	2	8.72	8.21
Omicron_BQ11	N	331	M	N331M	10	-0.09	19	2	10.07	9.93	8.67	-0.17	24	2	8.99	8.36
Omicron_BQ11	N	331	N	N331N	10.09	0	2564	2	10.11	10.06	8.84	0	3529	2	9.08	8.6
Omicron_BQ11	N	331	P	N331P	10.18	0.09	21	2	10.17	10.19	8.52	-0.32	29	2	8.8	8.24
Omicron_BQ11	N	331	Q	N331Q	10.15	0.06	14	2	10.2	10.1	8.51	-0.33	18	2	8.7	8.33
Omicron_BQ11	N	331	R	N331R	10.04	-0.05	21	2	10.07	10.01	8.51	-0.34	24	2	8.73	8.29
Omicron_BQ11	N	331	S	N331S	10.09	0	14	2	10.14	10.04	8.82	-0.02	21	2	8.95	8.68
Omicron_BQ11	N	331	T	N331T	10.18	0.09	15	2	10.24	10.11	8.5	-0.34	21	2	8.95	8.05
Omicron_BQ11	N	331	V	N331V	10.07	-0.02	17	2	10.14	9.99	8.53	-0.31	30	2	8.89	8.17
Omicron_BQ11	N	331	W	N331W	9.99	-0.09	19	2	10.09	9.9	8.34	-0.51	26	2	8.52	8.15
Omicron_BQ11	N	331	Y	N331Y	9.9	-0.19	23	2	9.87	9.92	8.59	-0.25	23	2	8.99	8.2
Omicron_BQ11	I	332	-	I332-	10.15	0.06	11	2	10.23	10.07	8.41	-0.43	12	2	8.74	8.09
Omicron_BQ11	I	332	A	I332A	10.06	-0.02	12	2	10.1	10.03	8.9	0.06	14	2	9.17	8.64
Omicron_BQ11	I	332	C	I332C	9.77	-0.32	28	2	9.88	9.66	8.69	-0.15	31	2	8.81	8.58
Omicron_BQ11	I	332	D	I332D	9.99	-0.09	11	2	9.91	10.07	9.07	0.23	18	2	9.37	8.77
Omicron_BQ11	I	332	E	I332E	10.01	-0.07	8	2	10.09	9.93	8.6	-0.24	13	2	8.55	8.65
Omicron_BQ11	I	332	F	I332F	10.17	0.09	11	2	10.2	10.15	8.67	-0.17	13	2	8.93	8.42
Omicron_BQ11	I	332	G	I332G	10.1	0.01	21	2	10.06	10.13	8.72	-0.12	27	2	9.07	8.36
Omicron_BQ11	I	332	H	I332H	10.13	0.04	15	2	10.17	10.09	8.82	-0.02	23	2	8.97	8.68
Omicron_BQ11	I	332	I	I332I	10.09	0	2564	2	10.11	10.06	8.84	0	3529	2	9.08	8.6
Omicron_BQ11	I	332	K	I332K	10.08	0	17	2	9.98	10.18	8.69	-0.15	23	2	8.97	8.42
Omicron_BQ11	I	332	L	I332L	10.08	-0.01	16	2	10.13	10.02	9.01	0.17	21	2	9.3	8.72
Omicron_BQ11	I	332	M	I332M	10.16	0.07	13	2	10.12	10.2	8.8	-0.04	19	2	9.1	8.49
Omicron_BQ11	I	332	N	I332N	10.19	0.1	12	2	10.24	10.14	8.78	-0.06	15	2	9.16	8.4
Omicron_BQ11	I	332	P	I332P	10.16	0.08	13	2	10.25	10.08	8.55	-0.29	21	2	8.94	8.16
Omicron_BQ11	I	332	Q	I332Q	10.04	-0.05	13	2	10.04	10.04	8.85	0.01	16	2	8.93	8.77
Omicron_BQ11	I	332	R	I332R	10.03	-0.06	9	2	9.97	10.09	8.91	0.06	18	2	9.07	8.75
Omicron_BQ11	I	332	S	I332S	10.08	-0.01	20	2	10.17	9.99	8.76	-0.08	25	2	9.07	8.46
Omicron_BQ11	I	332	T	I332T	10.09	0	17	2	10.21	9.97	8.83	-0.02	23	2	9.25	8.4
Omicron_BQ11	I	332	V	I332V	10.19	0.1	23	2	10.13	10.25	8.78	-0.06	32	2	9.23	8.33
Omicron_BQ11	I	332	W	I332W	10.1	0.01	20	2	10.06	10.13	8.8	-0.04	26	2	9.11	8.49
Omicron_BQ11	I	332	Y	I332Y	10.09	0	11	2	10.15	10.03	8.97	0.13	12	2	9.52	8.43
Omicron_BQ11	T	333	-	T333-	10.1	0.01	20	2	10.13	10.07	8.52	-0.32	25	2	9.02	8.02
Omicron_BQ11	T	333	A	T333A	10.09	0	27	2	10.11	10.06	8.58	-0.26	36	2	8.99	8.17
Omicron_BQ11	T	333	C	T333C	9.81	-0.27	33	2	9.88	9.75	8.27	-0.57	32	2	8.44	8.09
Omicron_BQ11	T	333	D	T333D	10.13	0.04	24	2	10.14	10.12	8.38	-0.46	34	2	8.65	8.12
Omicron_BQ11	T	333	E	T333E	10.1	0.02	24	2	10.09	10.12	8.59	-0.25	36	2	8.97	8.21
Omicron_BQ11	T	333	F	T333F	10.06	-0.03	30	2	10.08	10.03	8.3	-0.54	33	2	8.75	7.86
Omicron_BQ11	T	333	G	T333G	10.06	-0.03	24	2	10.08	10.03	8.42	-0.42	33	2	8.54	8.3
Omicron_BQ11	T	333	H	T333H	9.83	-0.26	19	2	9.69	9.97	8.53	-0.31	29	2	8.83	8.24
Omicron_BQ11	T	333	I	T333I	10.02	-0.06	19	2	10.04	10	8.39	-0.45	28	2	8.52	8.27
Omicron_BQ11	T	333	K	T333K	10.06	-0.03	17	2	10.14	9.98	8.36	-0.48	20	2	8.55	8.16
Omicron_BQ11	T	333	L	T333L	9.95	-0.13	22	2	10.01	9.9	8.15	-0.7	35	2	8.53	7.76
Omicron_BQ11	T	333	M	T333M	10.09	0	37	2	10.13	10.04	8.48	-0.36	46	2	8.75	8.22
Omicron_BQ11	T	333	N	T333N	10.07	-0.02	40	2	10.08	10.06	8.52	-0.33	45	2	8.8	8.24
Omicron_BQ11	T	333	P	T333P	10.06	-0.02	20	2	10.08	10.04	8.44	-0.4	29	2	8.95	7.93
Omicron_BQ11	T	333	Q	T333Q	10.04	-0.05	19	2	9.99	10.08	8.29	-0.55	30	2	8.71	7.88
Omicron_BQ11	T	333	R	T333R	10.11	0.02	24	2	10.23	9.98	8.46	-0.38	29	2	8.77	8.14
Omicron_BQ11	T	333	S	T333S	9.93	-0.16	23	2	9.8	10.06	8.73	-0.11	31	2	8.93	8.53
Omicron_BQ11	T	333	T	T333T	10.09	0	2564	2	10.11	10.06	8.84	0	3529	2	9.08	8.6
Omicron_BQ11	T	333	V	T333V	10.06	-0.02	39	2	10.12	10	8.51	-0.33	47	2	8.78	8.25
Omicron_BQ11	T	333	W	T333W	10.06	-0.03	24	2	10.11	10.01	8.36	-0.48	29	2	8.87	7.84
Omicron_BQ11	T	333	Y	T333Y	10.03	-0.05	21	2	9.98	10.08	8.51	-0.33	30	2	8.73	8.28
Omicron_BQ11	N	334	-	N334-	10.14	0.05	21	2	10.16	10.11	8.74	-0.1	29	2	8.98	8.5
Omicron_BQ11	N	334	A	N334A	10.05	-0.04	15	2	10.01	10.08	8.78	-0.06	23	2	9.02	8.54
Omicron_BQ11	N	334	C	N334C	10	-0.08	10	2	9.97	10.03	8.52	-0.32	17	2	8.56	8.48
Omicron_BQ11	N	334	D	N334D	10.11	0.03	16	2	10.21	10.01	8.74	-0.1	22	2	8.96	8.53
Omicron_BQ11	N	334	E	N334E	10.03	-0.06	16	2	9.95	10.1	8.9	0.06	23	2	9.14	8.66
Omicron_BQ11	N	334	F	N334F	9.99	-0.1	25	2	9.95	10.03	8.78	-0.06	27	2	9.03	8.53
Omicron_BQ11	N	334	G	N334G	10.21	0.12	23	2	10.16	10.25	8.97	0.13	29	2	9.01	8.93
Omicron_BQ11	N	334	H	N334H	10.16	0.07	17	2	10.17	10.14	8.79	-0.05	26	2	8.93	8.66
Omicron_BQ11	N	334	I	N334I	9.96	-0.13	19	2	9.88	10.03	8.9	0.05	23	2	8.99	8.8
Omicron_BQ11	N	334	K	N334K	10.2	0.12	15	2	10.24	10.17	8.91	0.07	18	2	9.24	8.57
Omicron_BQ11	N	334	L	N334L	9.85	-0.24	28	2	9.74	9.96	8.66	-0.18	31	2	8.89	8.43
Omicron_BQ11	N	334	M	N334M	10.17	0.09	25	2	10.24	10.1	8.65	-0.19	29	2	8.87	8.43
Omicron_BQ11	N	334	N	N334N	10.09	0	2564	2	10.11	10.06	8.84	0	3529	2	9.08	8.6
Omicron_BQ11	N	334	P	N334P	10.1	0.01	17	2	10.1	10.09	8.48	-0.36	28	2	8.82	8.15
Omicron_BQ11	N	334	Q	N334Q	9.95	-0.14	16	2	9.82	10.07	8.65	-0.19	20	2	9.07	8.23
Omicron_BQ11	N	334	R	N334R	10.13	0.05	20	2	10.18	10.08	8.9	0.06	26	2	9.15	8.65
Omicron_BQ11	N	334	S	N334S	10.09	0.01	21	2	10.1	10.09	8.78	-0.07	32	2	8.98	8.57
Omicron_BQ11	N	334	T	N334T	10.12	0.04	21	2	10.15	10.1	8.9	0.06	27	2	9.18	8.61
Omicron_BQ11	N	334	V	N334V	10.04	-0.04	13	2	10.12	9.97	8.93	0.09	15	2	9.04	8.82
Omicron_BQ11	N	334	W	N334W	9.9	-0.19	17	2	10	9.8	8.55	-0.29	19	2	8.99	8.11
Omicron_BQ11	N	334	Y	N334Y	10.01	-0.08	24	2	10	10.02	8.65	-0.19	29	2	8.79	8.52
Omicron_BQ11	L	335	-	L335-	10.07	-0.01	13	2	10.12	10.03	8.69	-0.16	21	2	8.93	8.45
Omicron_BQ11	L	335	A	L335A	10.23	0.15	9	2	10.27	10.2	8.72	-0.12	14	2	8.95	8.5
Omicron_BQ11	L	335	C	L335C	10.12	0.03	19	2	10.04	10.19	8.61	-0.23	25	2	8.67	8.55
Omicron_BQ11	L	335	D	L335D	10.11	0.02	8	2	10.14	10.08	8.68	-0.16	14	2	9.12	8.25
Omicron_BQ11	L	335	E	L335E	10.1	0.01	16	2	10.14	10.06	8.83	-0.01	26	2	9.07	8.59
Omicron_BQ11	L	335	F	L335F	9.88	-0.21	14	2	9.64	10.11	8.97	0.13	23	2	9.14	8.8
Omicron_BQ11	L	335	G	L335G	10.04	-0.05	30	2	10.03	10.05	8.81	-0.04	39	2	9.21	8.4
Omicron_BQ11	L	335	H	L335H	10.11	0.03	11	2	10.12	10.11	8.65	-0.19	25	2	9.12	8.19
Omicron_BQ11	L	335	I	L335I	10.07	-0.01	17	2	10.14	10.01	8.79	-0.05	21	2	9.02	8.56
Omicron_BQ11	L	335	K	L335K	9.76	-0.33	15	2	9.54	9.98	8.71	-0.14	24	2	9	8.41
Omicron_BQ11	L	335	L	L335L	10.09	0	2564	2	10.11	10.06	8.84	0	3529	2	9.08	8.6
Omicron_BQ11	L	335	M	L335M	9.96	-0.12	12	2	10.07	9.86	8.93	0.09	19	2	9.15	8.71
Omicron_BQ11	L	335	N	L335N	10.17	0.09	13	2	10.29	10.05	8.86	0.01	21	2	8.95	8.76
Omicron_BQ11	L	335	P	L335P	10.11	0.03	17	2	10.15	10.08	8.8	-0.04	24	2	8.96	8.64
Omicron_BQ11	L	335	Q	L335Q	9.92	-0.16	19	2	9.67	10.18	8.73	-0.11	24	2	8.89	8.57
Omicron_BQ11	L	335	R	L335R	10.15	0.06	15	2	10.17	10.12	9	0.16	21	2	9.28	8.71
Omicron_BQ11	L	335	S	L335S	10.18	0.09	16	2	10.26	10.1	8.85	0.01	18	2	8.97	8.74
Omicron_BQ11	L	335	T	L335T	10.1	0.01	9	2	10.09	10.11	9.12	0.27	12	2	9.2	9.03
Omicron_BQ11	L	335	V	L335V	10.12	0.03	16	2	10.21	10.03	8.98	0.13	24	2	9.29	8.66
Omicron_BQ11	L	335	W	L335W	10.04	-0.05	17	2	9.99	10.09	8.64	-0.2	22	2	8.98	8.31
Omicron_BQ11	L	335	Y	L335Y	9.96	-0.13	21	2	9.93	9.99	8.85	0.01	31	2	8.99	8.71
Omicron_BQ11	C	336	-	C336-	9.52	-0.57	27	2	9.53	9.51	8.25	-0.59	29	2	8.35	8.15
Omicron_BQ11	C	336	A	C336A	9.51	-0.58	31	2	9.54	9.48	8.39	-0.45	31	2	8.55	8.23
Omicron_BQ11	C	336	C	C336C	10.09	0	2564	2	10.11	10.06	8.84	0	3529	2	9.08	8.6
Omicron_BQ11	C	336	D	C336D	9.62	-0.47	14	2	9.64	9.59	8.5	-0.34	16	2	8.62	8.38
Omicron_BQ11	C	336	E	C336E	9.58	-0.5	29	2	9.63	9.53	8.63	-0.21	27	2	9.04	8.23
Omicron_BQ11	C	336	F	C336F	9.57	-0.52	25	2	9.6	9.53	8.54	-0.3	27	2	8.92	8.16
Omicron_BQ11	C	336	G	C336G	9.54	-0.54	19	2	9.54	9.55	8.58	-0.26	19	2	8.99	8.16
Omicron_BQ11	C	336	H	C336H	9.61	-0.47	29	2	9.62	9.6	8.51	-0.33	31	2	8.74	8.29
Omicron_BQ11	C	336	I	C336I	9.47	-0.62	32	2	9.53	9.41	8.05	-0.79	35	2	8.36	7.73
Omicron_BQ11	C	336	K	C336K	9.56	-0.53	26	2	9.56	9.55	8.26	-0.58	26	2	8.41	8.11
Omicron_BQ11	C	336	L	C336L	9.48	-0.6	31	2	9.54	9.43	8.28	-0.57	33	2	8.4	8.15
Omicron_BQ11	C	336	M	C336M	9.4	-0.69	24	2	9.53	9.26	8.19	-0.65	25	2	8.52	7.86
Omicron_BQ11	C	336	N	C336N	9.65	-0.43	26	2	9.71	9.6	8.76	-0.08	28	2	9.01	8.51
Omicron_BQ11	C	336	P	C336P	9.42	-0.66	21	2	9.48	9.36	8.01	-0.83	24	2	8.35	7.67
Omicron_BQ11	C	336	Q	C336Q	9.56	-0.53	31	2	9.55	9.57	8.42	-0.42	32	2	8.62	8.23
Omicron_BQ11	C	336	R	C336R	9.53	-0.56	37	2	9.6	9.46	8.26	-0.58	38	2	8.69	7.83
Omicron_BQ11	C	336	S	C336S	9.58	-0.5	21	2	9.6	9.57	8.54	-0.3	24	2	8.75	8.33
Omicron_BQ11	C	336	T	C336T	9.59	-0.49	18	2	9.64	9.55	8.48	-0.36	22	2	8.78	8.18
Omicron_BQ11	C	336	V	C336V	9.54	-0.55	32	2	9.59	9.48	8.18	-0.66	34	2	8.35	8.01
Omicron_BQ11	C	336	W	C336W	9.5	-0.58	27	2	9.56	9.45	8.43	-0.41	26	2	8.61	8.25
Omicron_BQ11	C	336	Y	C336Y	9.5	-0.59	30	2	9.51	9.48	8.2	-0.64	29	2	8.42	7.98
Omicron_BQ11	P	337	-	P337-	9.88	-0.2	35	2	9.8	9.97	8.6	-0.24	40	2	8.81	8.39
Omicron_BQ11	P	337	A	P337A	10.1	0.01	20	2	10.18	10.02	8.84	0	28	2	9.1	8.58
Omicron_BQ11	P	337	C	P337C	9.93	-0.15	30	2	9.78	10.09	8.79	-0.05	38	2	8.89	8.69
Omicron_BQ11	P	337	D	P337D	10.08	-0.01	26	2	10.06	10.09	8.84	-0.01	34	2	8.83	8.84
Omicron_BQ11	P	337	E	P337E	10.13	0.04	20	2	10.16	10.09	8.72	-0.12	31	2	8.81	8.64
Omicron_BQ11	P	337	F	P337F	9.9	-0.18	39	2	9.95	9.86	8.61	-0.23	41	2	8.92	8.3
Omicron_BQ11	P	337	G	P337G	10.06	-0.02	26	2	10.11	10.01	8.79	-0.05	35	2	9.02	8.57
Omicron_BQ11	P	337	H	P337H	10.1	0.02	32	2	10.1	10.11	8.96	0.12	33	2	9.19	8.73
Omicron_BQ11	P	337	I	P337I	9.93	-0.16	28	2	10.01	9.84	8.7	-0.14	26	2	8.96	8.44
Omicron_BQ11	P	337	K	P337K	10.17	0.09	18	2	10.26	10.09	8.83	-0.01	29	2	8.94	8.72
Omicron_BQ11	P	337	L	P337L	9.96	-0.12	21	2	10.05	9.88	8.58	-0.26	30	2	8.76	8.4
Omicron_BQ11	P	337	M	P337M	10.12	0.03	32	2	10.11	10.13	8.7	-0.14	32	2	8.95	8.45
Omicron_BQ11	P	337	N	P337N	10.12	0.04	20	2	10.22	10.02	8.83	-0.01	29	2	9.15	8.51
Omicron_BQ11	P	337	P	P337P	10.09	0	2564	2	10.11	10.06	8.84	0	3529	2	9.08	8.6
Omicron_BQ11	P	337	Q	P337Q	10.13	0.04	28	2	10.15	10.11	8.84	0	41	2	9.15	8.53
Omicron_BQ11	P	337	R	P337R	10.13	0.05	21	2	10.08	10.19	8.73	-0.11	26	2	9.03	8.44
Omicron_BQ11	P	337	S	P337S	10.11	0.02	20	2	10.12	10.1	8.84	0	25	2	9.1	8.58
Omicron_BQ11	P	337	T	P337T	10.02	-0.07	22	2	10.11	9.92	8.64	-0.2	29	2	8.99	8.29
Omicron_BQ11	P	337	V	P337V	10.12	0.04	26	2	10.12	10.13	8.61	-0.23	36	2	8.74	8.49
Omicron_BQ11	P	337	W	P337W	9.67	-0.41	38	2	9.79	9.55	8.48	-0.37	38	2	8.56	8.39
Omicron_BQ11	P	337	Y	P337Y	9.91	-0.17	20	2	9.84	9.99	8.5	-0.34	27	2	8.78	8.22
Omicron_BQ11	F	338	-	F338-	9.44	-0.65	32	2	9.52	9.36	7.22	-1.63	38	2	7.31	7.12
Omicron_BQ11	F	338	A	F338A	9.38	-0.7	25	2	9.42	9.35	7.36	-1.49	26	2	7.67	7.04
Omicron_BQ11	F	338	C	F338C	9.35	-0.74	32	2	9.36	9.34	7.28	-1.56	31	2	7.5	7.06
Omicron_BQ11	F	338	D	F338D	9.03	-1.06	38	2	9.02	9.03	6.98	-1.86	40	2	6.99	6.97
Omicron_BQ11	F	338	E	F338E	9.07	-1.01	38	2	9.05	9.1	6.91	-1.93	41	2	6.91	6.9
Omicron_BQ11	F	338	F	F338F	10.09	0	2564	2	10.11	10.06	8.84	0	3529	2	9.08	8.6
Omicron_BQ11	F	338	G	F338G	9.2	-0.88	33	2	9.25	9.16	7.22	-1.62	31	2	7.26	7.18
Omicron_BQ11	F	338	H	F338H	9.34	-0.75	36	2	9.39	9.29	7.13	-1.71	37	2	7.2	7.06
Omicron_BQ11	F	338	I	F338I	10.03	-0.05	30	2	10.08	9.98	8.65	-0.19	34	2	8.91	8.39
Omicron_BQ11	F	338	K	F338K	9.05	-1.04	22	2	9.05	9.04	6.69	-2.15	31	2	6.72	6.65
Omicron_BQ11	F	338	L	F338L	10.02	-0.06	27	2	10.02	10.03	8.84	0	42	2	9.21	8.47
Omicron_BQ11	F	338	M	F338M	10	-0.09	18	2	10.07	9.92	8.62	-0.22	20	2	8.79	8.46
Omicron_BQ11	F	338	N	F338N	9.07	-1.02	33	2	9.14	8.99	7.02	-1.82	36	2	7.16	6.88
Omicron_BQ11	F	338	P	F338P	9.4	-0.68	35	2	9.41	9.39	7.32	-1.52	39	2	7.42	7.23
Omicron_BQ11	F	338	Q	F338Q	9.09	-0.99	28	2	9.2	8.98	6.94	-1.9	31	2	7	6.88
Omicron_BQ11	F	338	R	F338R	9.09	-1	31	2	9.06	9.12	6.68	-2.16	36	2	6.72	6.65
Omicron_BQ11	F	338	S	F338S	9.14	-0.94	35	2	9.19	9.1	7.05	-1.79	37	2	7.19	6.9
Omicron_BQ11	F	338	T	F338T	9.32	-0.76	27	2	9.36	9.28	7.15	-1.69	33	2	7.26	7.05
Omicron_BQ11	F	338	V	F338V	9.57	-0.51	33	2	9.61	9.53	8.25	-0.59	37	2	8.47	8.03
Omicron_BQ11	F	338	W	F338W	10.18	0.09	23	2	10.2	10.15	8.76	-0.08	34	2	9.01	8.51
Omicron_BQ11	F	338	Y	F338Y	10.02	-0.07	22	2	10.04	10	8.95	0.1	26	2	9.19	8.7
Omicron_BQ11	D	339	-	D339-	9.54	-0.55	21	2	9.56	9.51	7.58	-1.27	22	2	7.35	7.8
Omicron_BQ11	D	339	A	D339A	10.14	0.06	20	2	10.22	10.07	8.71	-0.13	31	2	9.09	8.33
Omicron_BQ11	D	339	C	D339C	9.78	-0.31	27	2	9.86	9.69	8.71	-0.13	27	2	8.92	8.5
Omicron_BQ11	D	339	D	D339D	10.09	0	2564	2	10.11	10.06	8.84	0	3529	2	9.08	8.6
Omicron_BQ11	D	339	E	D339E	10.12	0.04	21	2	10.12	10.13	8.83	-0.01	28	2	9.33	8.32
Omicron_BQ11	D	339	F	D339F	10	-0.08	24	2	10	10.01	8.78	-0.06	30	2	9.03	8.54
Omicron_BQ11	D	339	G	D339G	10.09	0	30	2	10.13	10.04	8.96	0.12	38	2	9.15	8.78
Omicron_BQ11	D	339	H	D339H	10.12	0.03	24	2	10.12	10.11	8.69	-0.15	30	2	8.87	8.51
Omicron_BQ11	D	339	I	D339I	10.15	0.07	24	2	10.21	10.09	8.87	0.03	32	2	8.9	8.85
Omicron_BQ11	D	339	K	D339K	10.16	0.07	10	2	10.11	10.2	8.83	-0.01	14	2	8.9	8.77
Omicron_BQ11	D	339	L	D339L	10.07	-0.02	19	2	10.13	10.01	8.84	0	26	2	9.16	8.53
Omicron_BQ11	D	339	M	D339M	10.13	0.05	16	2	10.13	10.14	8.97	0.13	25	2	9.21	8.73
Omicron_BQ11	D	339	N	D339N	10.05	-0.04	19	2	10.08	10.01	8.93	0.08	27	2	9.27	8.58
Omicron_BQ11	D	339	P	D339P	10.09	0.01	19	2	10.18	10	8.8	-0.04	19	2	8.95	8.65
Omicron_BQ11	D	339	Q	D339Q	10.07	-0.02	10	2	10.09	10.05	8.86	0.01	19	2	9.36	8.35
Omicron_BQ11	D	339	R	D339R	10.12	0.03	18	2	10.07	10.16	8.81	-0.03	30	2	9.08	8.54
Omicron_BQ11	D	339	S	D339S	10.08	-0.01	20	2	10.07	10.08	8.74	-0.1	33	2	8.9	8.58
Omicron_BQ11	D	339	T	D339T	10.14	0.06	21	2	10.12	10.17	9	0.16	29	2	9.39	8.6
Omicron_BQ11	D	339	V	D339V	10.09	0	13	2	10.19	9.98	8.85	0.01	19	2	8.93	8.78
Omicron_BQ11	D	339	W	D339W	9.94	-0.14	13	2	10.06	9.82	8.59	-0.25	15	2	9.08	8.1
Omicron_BQ11	D	339	Y	D339Y	10.07	-0.02	18	2	10	10.14	8.81	-0.03	20	2	9.14	8.49
Omicron_BQ11	E	340	-	E340-	9.53	-0.56	25	2	9.61	9.44	7.7	-1.15	24	2	7.88	7.51
Omicron_BQ11	E	340	A	E340A	10.11	0.02	11	2	10.05	10.16	8.81	-0.04	20	2	9.1	8.51
Omicron_BQ11	E	340	C	E340C	9.81	-0.28	24	2	9.94	9.68	8.67	-0.17	23	2	8.91	8.43
Omicron_BQ11	E	340	D	E340D	10.17	0.09	14	2	10.26	10.08	8.8	-0.04	24	2	9.06	8.54
Omicron_BQ11	E	340	E	E340E	10.09	0	2564	2	10.11	10.06	8.84	0	3529	2	9.08	8.6
Omicron_BQ11	E	340	F	E340F	9.71	-0.38	9	2	9.78	9.64	8.56	-0.28	11	2	8.78	8.35
Omicron_BQ11	E	340	G	E340G	9.95	-0.14	29	2	9.93	9.96	8.81	-0.03	33	2	9.02	8.6
Omicron_BQ11	E	340	H	E340H	10.06	-0.03	22	2	10	10.12	8.92	0.07	24	2	9.14	8.69
Omicron_BQ11	E	340	I	E340I	10.04	-0.05	10	2	9.96	10.12	8.69	-0.15	13	2	8.87	8.51
Omicron_BQ11	E	340	K	E340K	10.15	0.07	12	2	10.12	10.18	8.67	-0.17	17	2	8.88	8.46
Omicron_BQ11	E	340	L	E340L	10.04	-0.04	26	2	10.11	9.98	8.91	0.07	26	2	9.24	8.59
Omicron_BQ11	E	340	M	E340M	9.94	-0.15	24	2	9.98	9.89	8.78	-0.06	26	2	8.91	8.66
Omicron_BQ11	E	340	N	E340N	10.03	-0.05	11	2	10.09	9.97	8.86	0.01	16	2	9.21	8.5
Omicron_BQ11	E	340	P	E340P	9.65	-0.43	19	2	9.64	9.66	8.34	-0.5	17	2	8.54	8.14
Omicron_BQ11	E	340	Q	E340Q	10.16	0.07	17	2	10.15	10.17	8.78	-0.07	22	2	9.04	8.51
Omicron_BQ11	E	340	R	E340R	10.04	-0.05	22	2	10.1	9.98	8.85	0.01	23	2	9.02	8.68
Omicron_BQ11	E	340	S	E340S	9.96	-0.12	12	2	9.9	10.02	8.48	-0.36	15	2	8.35	8.62
Omicron_BQ11	E	340	T	E340T	10.04	-0.05	21	2	10.02	10.06	8.83	-0.02	31	2	9.06	8.59
Omicron_BQ11	E	340	V	E340V	10.12	0.04	17	2	10.11	10.14	8.69	-0.15	22	2	8.95	8.43
Omicron_BQ11	E	340	W	E340W	9.75	-0.34	27	2	9.82	9.67	8.46	-0.38	27	2	8.69	8.23
Omicron_BQ11	E	340	Y	E340Y	9.82	-0.27	25	2	9.86	9.77	8.47	-0.37	31	2	8.66	8.28
Omicron_BQ11	V	341	-	V341-	9.49	-0.59	37	2	9.56	9.42	7.32	-1.52	33	2	7.4	7.24
Omicron_BQ11	V	341	A	V341A	9.36	-0.73	19	2	9.2	9.51	7.83	-1.01	19	2	7.88	7.79
Omicron_BQ11	V	341	C	V341C	9.55	-0.54	19	2	9.62	9.48	7.66	-1.18	20	2	8.01	7.31
Omicron_BQ11	V	341	D	V341D	9.23	-0.86	25	2	9.39	9.07	7.12	-1.72	23	2	7.05	7.2
Omicron_BQ11	V	341	E	V341E	9.53	-0.56	21	2	9.66	9.39	7.38	-1.46	26	2	7.45	7.3
Omicron_BQ11	V	341	F	V341F	9.41	-0.67	22	2	9.25	9.58	8.38	-0.46	25	2	8.45	8.31
Omicron_BQ11	V	341	G	V341G	9.17	-0.91	19	2	9.27	9.08	6.93	-1.92	22	2	7.02	6.83
Omicron_BQ11	V	341	H	V341H	9.3	-0.78	26	2	9.44	9.17	7.18	-1.66	27	2	7.32	7.04
Omicron_BQ11	V	341	I	V341I	10.09	0.01	20	2	10.06	10.13	8.56	-0.28	26	2	8.57	8.56
Omicron_BQ11	V	341	K	V341K	8.99	-1.09	24	2	9.04	8.94	6.84	-2	27	2	6.93	6.76
Omicron_BQ11	V	341	L	V341L	10.07	-0.02	18	2	10.09	10.05	8.77	-0.07	22	2	8.95	8.59
Omicron_BQ11	V	341	M	V341M	9.92	-0.16	26	2	9.9	9.94	8.71	-0.13	30	2	8.99	8.43
Omicron_BQ11	V	341	N	V341N	9.15	-0.94	25	2	9.18	9.11	6.93	-1.91	27	2	6.94	6.93
Omicron_BQ11	V	341	P	V341P	9.26	-0.83	17	2	9.3	9.22	6.94	-1.91	22	2	6.89	6.99
Omicron_BQ11	V	341	Q	V341Q	9.47	-0.61	19	2	9.55	9.39	7.26	-1.59	25	2	7.16	7.35
Omicron_BQ11	V	341	R	V341R	9.04	-1.05	18	2	9.06	9.02	7.02	-1.82	19	2	7.03	7.01
Omicron_BQ11	V	341	S	V341S	9.51	-0.58	20	2	9.52	9.5	7.24	-1.6	19	2	7.24	7.23
Omicron_BQ11	V	341	T	V341T	9.69	-0.4	26	2	9.8	9.58	8.24	-0.6	25	2	8.52	7.97
Omicron_BQ11	V	341	V	V341V	10.09	0	2564	2	10.11	10.06	8.84	0	3529	2	9.08	8.6
Omicron_BQ11	V	341	W	V341W	9.9	-0.19	19	2	9.92	9.88	8.59	-0.25	20	2	8.72	8.47
Omicron_BQ11	V	341	Y	V341Y	9.49	-0.59	27	2	9.52	9.46	8.65	-0.2	24	2	8.94	8.35
Omicron_BQ11	F	342	-	F342-	9	-1.09	29	2	9	9	6.92	-1.92	29	2	6.84	7
Omicron_BQ11	F	342	A	F342A	9.71	-0.38	13	2	9.74	9.68	8.49	-0.35	12	2	8.7	8.27
Omicron_BQ11	F	342	C	F342C	9.61	-0.47	17	2	9.6	9.63	8.44	-0.4	21	2	8.51	8.36
Omicron_BQ11	F	342	D	F342D	8.96	-1.13	16	2	8.69	9.22	6.55	-2.29	18	2	6.83	6.27
Omicron_BQ11	F	342	E	F342E	8.93	-1.16	20	2	8.96	8.9	6.83	-2.01	25	2	7.08	6.58
Omicron_BQ11	F	342	F	F342F	10.09	0	2564	2	10.11	10.06	8.84	0	3529	2	9.08	8.6
Omicron_BQ11	F	342	G	F342G	9.37	-0.72	22	2	9.65	9.08	7.23	-1.61	23	2	7.21	7.26
Omicron_BQ11	F	342	H	F342H	9.05	-1.03	23	2	9.04	9.07	6.82	-2.02	24	2	6.85	6.79
Omicron_BQ11	F	342	I	F342I	10.08	0	12	2	10.1	10.06	8.69	-0.15	16	2	9.15	8.23
Omicron_BQ11	F	342	K	F342K	9.15	-0.94	15	2	9.36	8.93	7.04	-1.8	16	2	7.23	6.84
Omicron_BQ11	F	342	L	F342L	9.97	-0.11	22	2	9.95	10	8.7	-0.14	25	2	8.96	8.44
Omicron_BQ11	F	342	M	F342M	10.11	0.03	11	2	10.07	10.16	8.75	-0.09	19	2	9.03	8.46
Omicron_BQ11	F	342	N	F342N	9.01	-1.08	22	2	8.96	9.05	7.06	-1.78	24	2	7.28	6.84
Omicron_BQ11	F	342	P	F342P	9.04	-1.04	22	2	9.25	8.84	6.9	-1.94	27	2	7.12	6.67
Omicron_BQ11	F	342	Q	F342Q	9.29	-0.79	20	2	9.4	9.19	6.96	-1.88	24	2	6.98	6.94
Omicron_BQ11	F	342	R	F342R	9.29	-0.8	20	2	9.36	9.21	7.05	-1.79	21	2	7.18	6.93
Omicron_BQ11	F	342	S	F342S	9.25	-0.84	20	2	9.25	9.24	6.94	-1.9	21	2	7.25	6.63
Omicron_BQ11	F	342	T	F342T	9.56	-0.53	24	2	9.65	9.47	7.41	-1.43	23	2	7.43	7.39
Omicron_BQ11	F	342	V	F342V	9.82	-0.27	28	2	9.79	9.85	8.68	-0.16	27	2	8.95	8.41
Omicron_BQ11	F	342	W	F342W	9.65	-0.44	17	2	9.67	9.62	8.15	-0.69	17	2	8.33	7.96
Omicron_BQ11	F	342	Y	F342Y	9.53	-0.55	9	2	9.6	9.46	7.47	-1.38	9	2	7.59	7.34
Omicron_BQ11	N	343	-	N343-	9.14	-0.95	30	2	9.23	9.05	6.77	-2.07	34	2	6.88	6.66
Omicron_BQ11	N	343	A	N343A	10	-0.08	29	2	10.02	9.99	8.72	-0.12	32	2	8.91	8.53
Omicron_BQ11	N	343	C	N343C	9.66	-0.42	31	2	9.65	9.68	8.62	-0.23	30	2	8.81	8.42
Omicron_BQ11	N	343	D	N343D	9.86	-0.22	28	2	9.91	9.81	8.68	-0.17	29	2	8.95	8.41
Omicron_BQ11	N	343	E	N343E	10	-0.09	28	2	10.07	9.93	8.54	-0.3	30	2	8.73	8.36
Omicron_BQ11	N	343	F	N343F	9.79	-0.3	21	2	9.84	9.73	8.29	-0.55	22	2	8.45	8.14
Omicron_BQ11	N	343	G	N343G	9.88	-0.21	37	2	9.81	9.96	8.59	-0.26	48	2	8.78	8.39
Omicron_BQ11	N	343	H	N343H	9.95	-0.13	17	2	10.11	9.8	8.63	-0.21	21	2	8.7	8.56
Omicron_BQ11	N	343	I	N343I	9.59	-0.49	26	2	9.63	9.55	7.54	-1.3	26	2	7.67	7.41
Omicron_BQ11	N	343	K	N343K	9.87	-0.21	21	2	9.84	9.91	8.71	-0.13	26	2	9.07	8.35
Omicron_BQ11	N	343	L	N343L	9.98	-0.11	23	2	10.08	9.87	8.72	-0.12	25	2	8.86	8.57
Omicron_BQ11	N	343	M	N343M	10	-0.09	28	2	10	10	8.68	-0.16	33	2	8.98	8.38
Omicron_BQ11	N	343	N	N343N	10.09	0	2564	2	10.11	10.06	8.84	0	3529	2	9.08	8.6
Omicron_BQ11	N	343	P	N343P	9.05	-1.04	24	2	9.02	9.07	6.5	-2.34	29	2	6.62	6.38
Omicron_BQ11	N	343	Q	N343Q	10.07	-0.02	15	2	10.1	10.03	8.51	-0.33	26	2	8.59	8.43
Omicron_BQ11	N	343	R	N343R	10.06	-0.03	27	2	10.12	9.99	8.63	-0.21	32	2	8.89	8.37
Omicron_BQ11	N	343	S	N343S	9.98	-0.11	21	2	10.03	9.93	8.68	-0.16	27	2	8.79	8.57
Omicron_BQ11	N	343	T	N343T	9.91	-0.18	28	2	9.85	9.96	8.61	-0.24	36	2	8.81	8.4
Omicron_BQ11	N	343	V	N343V	9.55	-0.53	34	2	9.59	9.51	7.61	-1.23	35	2	7.69	7.54
Omicron_BQ11	N	343	W	N343W	9.52	-0.57	26	2	9.51	9.53	7.68	-1.16	26	2	7.91	7.45
Omicron_BQ11	N	343	Y	N343Y	9.89	-0.19	33	2	9.95	9.84	8.67	-0.17	37	2	9.04	8.31
Omicron_BQ11	A	344	-	A344-	9.52	-0.57	26	2	9.56	9.48	8.61	-0.23	26	2	8.94	8.28
Omicron_BQ11	A	344	A	A344A	10.09	0	2564	2	10.11	10.06	8.84	0	3529	2	9.08	8.6
Omicron_BQ11	A	344	C	A344C	10.01	-0.08	21	2	10.03	9.98	8.61	-0.23	28	2	8.78	8.44
Omicron_BQ11	A	344	D	A344D	9.95	-0.14	18	2	10.01	9.88	8.41	-0.43	20	2	8.36	8.46
Omicron_BQ11	A	344	E	A344E	10	-0.08	13	2	10.05	9.95	8.86	0.02	20	2	9.02	8.71
Omicron_BQ11	A	344	F	A344F	9.59	-0.49	20	2	9.64	9.54	7.91	-0.93	22	2	8.1	7.73
Omicron_BQ11	A	344	G	A344G	9.98	-0.11	26	2	10	9.95	8.75	-0.09	28	2	8.86	8.63
Omicron_BQ11	A	344	H	A344H	9.92	-0.16	23	2	10.07	9.78	8.77	-0.07	26	2	9	8.55
Omicron_BQ11	A	344	I	A344I	9.8	-0.29	22	2	9.88	9.72	8.45	-0.39	24	2	8.71	8.2
Omicron_BQ11	A	344	K	A344K	10.12	0.03	14	2	10.11	10.12	8.95	0.1	18	2	9.2	8.69
Omicron_BQ11	A	344	L	A344L	9.79	-0.29	16	2	9.83	9.76	8.34	-0.5	17	2	8.59	8.09
Omicron_BQ11	A	344	M	A344M	10.08	0	17	2	10.11	10.05	8.8	-0.04	24	2	8.95	8.65
Omicron_BQ11	A	344	N	A344N	10.03	-0.06	11	2	10.04	10.02	8.9	0.06	15	2	9.17	8.64
Omicron_BQ11	A	344	P	A344P	9.66	-0.43	26	2	9.64	9.68	8.14	-0.7	28	2	8.34	7.95
Omicron_BQ11	A	344	Q	A344Q	10.05	-0.03	17	2	9.98	10.13	8.87	0.03	23	2	9.14	8.59
Omicron_BQ11	A	344	R	A344R	10.05	-0.04	15	2	10.05	10.04	8.76	-0.08	19	2	8.98	8.55
Omicron_BQ11	A	344	S	A344S	10.14	0.06	22	2	10.15	10.14	8.76	-0.08	27	2	9.04	8.48
Omicron_BQ11	A	344	T	A344T	9.93	-0.16	22	2	9.92	9.94	8.88	0.04	27	2	9.17	8.58
Omicron_BQ11	A	344	V	A344V	10.1	0.01	20	2	10.16	10.04	8.88	0.04	24	2	9.18	8.58
Omicron_BQ11	A	344	W	A344W	9.59	-0.5	34	2	9.68	9.5	7.51	-1.33	37	2	7.61	7.41
Omicron_BQ11	A	344	Y	A344Y	9.58	-0.51	23	2	9.67	9.49	8.03	-0.81	23	2	8.29	7.77
Omicron_BQ11	T	345	-	T345-	9.66	-0.42	28	2	9.67	9.65	8.4	-0.44	27	2	8.77	8.04
Omicron_BQ11	T	345	A	T345A	10.02	-0.06	20	2	10.14	9.91	8.64	-0.2	21	2	8.93	8.35
Omicron_BQ11	T	345	C	T345C	9.55	-0.54	25	2	9.57	9.52	8.7	-0.14	28	2	8.86	8.53
Omicron_BQ11	T	345	D	T345D	10.01	-0.08	17	2	9.97	10.05	8.45	-0.39	22	2	8.68	8.21
Omicron_BQ11	T	345	E	T345E	10.03	-0.05	16	2	10.03	10.03	8.71	-0.13	22	2	8.98	8.43
Omicron_BQ11	T	345	F	T345F	9.94	-0.14	32	2	10	9.88	8.5	-0.34	31	2	8.72	8.27
Omicron_BQ11	T	345	G	T345G	10.05	-0.03	24	2	10.08	10.03	8.62	-0.22	29	2	8.74	8.49
Omicron_BQ11	T	345	H	T345H	10.16	0.08	18	2	10.19	10.13	8.58	-0.26	21	2	8.69	8.47
Omicron_BQ11	T	345	I	T345I	9.99	-0.1	19	2	9.97	10.01	8.79	-0.06	22	2	9.18	8.4
Omicron_BQ11	T	345	K	T345K	10.05	-0.04	16	2	10.09	10.01	8.73	-0.11	20	2	8.92	8.54
Omicron_BQ11	T	345	L	T345L	10.04	-0.05	26	2	10.04	10.03	8.82	-0.02	31	2	9.05	8.6
Omicron_BQ11	T	345	M	T345M	10.03	-0.05	23	2	10.11	9.96	8.86	0.01	24	2	9.02	8.69
Omicron_BQ11	T	345	N	T345N	10.06	-0.02	20	2	10.1	10.02	8.84	-0.01	19	2	9	8.67
Omicron_BQ11	T	345	P	T345P	10.07	-0.01	21	2	10.09	10.06	8.67	-0.17	22	2	9.06	8.29
Omicron_BQ11	T	345	Q	T345Q	10.09	0	18	2	10.11	10.07	8.77	-0.07	20	2	9.06	8.48
Omicron_BQ11	T	345	R	T345R	10.08	0	18	2	10.05	10.11	8.7	-0.14	24	2	8.77	8.63
Omicron_BQ11	T	345	S	T345S	10.08	-0.01	17	2	10.05	10.1	8.92	0.07	22	2	9.32	8.51
Omicron_BQ11	T	345	T	T345T	10.09	0	2564	2	10.11	10.06	8.84	0	3529	2	9.08	8.6
Omicron_BQ11	T	345	V	T345V	10.03	-0.05	22	2	10.15	9.92	8.86	0.02	29	2	9.03	8.69
Omicron_BQ11	T	345	W	T345W	9.64	-0.45	21	2	9.65	9.64	8.36	-0.48	20	2	8.66	8.06
Omicron_BQ11	T	345	Y	T345Y	9.74	-0.34	24	2	9.6	9.88	8.5	-0.35	26	2	8.69	8.3
Omicron_BQ11	T	346	-	T346-	9.59	-0.5	33	2	9.68	9.5	8.41	-0.43	37	2	8.53	8.28
Omicron_BQ11	T	346	A	T346A	10.13	0.04	18	2	10.11	10.14	8.93	0.08	25	2	8.97	8.88
Omicron_BQ11	T	346	C	T346C	9.74	-0.35	21	2	9.76	9.71	8.86	0.02	21	2	9.2	8.53
Omicron_BQ11	T	346	D	T346D	10.13	0.04	13	2	10.13	10.12	8.84	0	17	2	9.02	8.67
Omicron_BQ11	T	346	E	T346E	10.16	0.07	26	2	10.13	10.19	8.9	0.06	35	2	9.12	8.68
Omicron_BQ11	T	346	F	T346F	10.05	-0.03	13	2	10.11	10	8.79	-0.05	21	2	9.23	8.35
Omicron_BQ11	T	346	G	T346G	10	-0.08	18	2	9.97	10.03	8.83	-0.01	17	2	9.14	8.51
Omicron_BQ11	T	346	H	T346H	10.06	-0.02	15	2	10.04	10.08	8.44	-0.4	15	2	8.95	7.93
Omicron_BQ11	T	346	I	T346I	10.09	0	18	2	10	10.18	8.6	-0.24	26	2	8.89	8.31
Omicron_BQ11	T	346	K	T346K	10.11	0.02	24	2	10.1	10.11	8.74	-0.1	39	2	9.03	8.46
Omicron_BQ11	T	346	L	T346L	10.01	-0.08	33	2	10.07	9.94	8.88	0.04	35	2	9.2	8.57
Omicron_BQ11	T	346	M	T346M	10.11	0.03	8	2	10.07	10.16	8.53	-0.31	15	2	9.07	7.99
Omicron_BQ11	T	346	N	T346N	10.13	0.04	20	2	10.19	10.07	8.73	-0.11	26	2	9.09	8.37
Omicron_BQ11	T	346	P	T346P	10.07	-0.01	11	2	10.25	9.9	8.57	-0.27	15	2	8.88	8.25
Omicron_BQ11	T	346	Q	T346Q	9.93	-0.15	14	2	9.93	9.93	8.8	-0.05	14	2	9.11	8.48
Omicron_BQ11	T	346	R	T346R	10.04	-0.04	30	2	10.08	10.01	8.78	-0.06	42	2	8.98	8.58
Omicron_BQ11	T	346	S	T346S	10.06	-0.03	31	2	10.05	10.07	8.77	-0.07	36	2	8.97	8.57
Omicron_BQ11	T	346	T	T346T	10.09	0	2564	2	10.11	10.06	8.84	0	3529	2	9.08	8.6
Omicron_BQ11	T	346	V	T346V	10.04	-0.04	16	2	10.03	10.06	8.72	-0.12	23	2	9.09	8.34
Omicron_BQ11	T	346	W	T346W	9.94	-0.14	26	2	10.06	9.83	8.85	0.01	30	2	9	8.7
Omicron_BQ11	T	346	Y	T346Y	10.09	0.01	27	2	10.09	10.09	8.72	-0.12	37	2	8.86	8.59
Omicron_BQ11	F	347	-	F347-	8.69	-1.39	24	2	8.5	8.88	7.01	-1.83	26	2	7.21	6.81
Omicron_BQ11	F	347	A	F347A	9.51	-0.58	20	2	9.5	9.52	7.86	-0.98	20	2	8.04	7.67
Omicron_BQ11	F	347	C	F347C	9.25	-0.83	13	2	9.14	9.37	7.67	-1.17	13	2	8.1	7.24
Omicron_BQ11	F	347	D	F347D	8.4	-1.69	16	2	7.95	8.85	6.88	-1.96	22	2	6.76	7.01
Omicron_BQ11	F	347	E	F347E	9.03	-1.05	23	2	9.06	9.01	7.16	-1.68	25	2	7.27	7.06
Omicron_BQ11	F	347	F	F347F	10.09	0	2564	2	10.11	10.06	8.84	0	3529	2	9.08	8.6
Omicron_BQ11	F	347	G	F347G	9.29	-0.8	33	2	9.28	9.3	7.37	-1.47	36	2	7.36	7.38
Omicron_BQ11	F	347	H	F347H	9.06	-1.03	24	2	9.09	9.03	6.93	-1.91	28	2	7.04	6.82
Omicron_BQ11	F	347	I	F347I	9.65	-0.44	21	2	9.69	9.6	7.95	-0.89	22	2	8.05	7.84
Omicron_BQ11	F	347	K	F347K	8.07	-2.01	12	2	7.85	8.29	6.69	-2.16	16	2	6.84	6.53
Omicron_BQ11	F	347	L	F347L	9.44	-0.65	29	2	9.4	9.47	7.5	-1.34	30	2	7.6	7.41
Omicron_BQ11	F	347	M	F347M	9.86	-0.23	16	2	9.97	9.76	8.71	-0.14	16	2	8.96	8.45
Omicron_BQ11	F	347	N	F347N	8.63	-1.45	23	2	8.65	8.61	7.05	-1.8	26	2	7.23	6.86
Omicron_BQ11	F	347	P	F347P	9.16	-0.93	22	2	9.24	9.08	7.25	-1.59	29	2	7.37	7.13
Omicron_BQ11	F	347	Q	F347Q	9.12	-0.97	29	2	9.07	9.17	7.1	-1.74	34	2	7.13	7.07
Omicron_BQ11	F	347	R	F347R	8.79	-1.3	21	2	8.85	8.73	6.77	-2.07	27	2	7.03	6.51
Omicron_BQ11	F	347	S	F347S	9.41	-0.68	25	2	9.48	9.34	7.51	-1.33	23	2	7.71	7.31
Omicron_BQ11	F	347	T	F347T	9.1	-0.99	20	2	9.21	8.99	7.36	-1.48	21	2	7.65	7.07
Omicron_BQ11	F	347	V	F347V	9.76	-0.33	16	2	9.91	9.61	8.44	-0.4	15	2	8.68	8.21
Omicron_BQ11	F	347	W	F347W	10.17	0.09	16	2	10.26	10.09	8.81	-0.03	25	2	9.24	8.38
Omicron_BQ11	F	347	Y	F347Y	10	-0.08	14	2	10.04	9.97	8.73	-0.11	18	2	8.76	8.7
Omicron_BQ11	A	348	-	A348-	8.35	-1.74	19	2	8.41	8.28	6.89	-1.95	20	2	7.08	6.7
Omicron_BQ11	A	348	A	A348A	10.09	0	2564	2	10.11	10.06	8.84	0	3529	2	9.08	8.6
Omicron_BQ11	A	348	C	A348C	9.67	-0.42	23	2	9.73	9.62	8.44	-0.4	25	2	8.62	8.26
Omicron_BQ11	A	348	D	A348D	9.89	-0.2	16	2	9.82	9.96	8.69	-0.15	17	2	8.91	8.47
Omicron_BQ11	A	348	E	A348E	9.95	-0.14	19	2	10.02	9.88	9.01	0.16	24	2	9.4	8.61
Omicron_BQ11	A	348	F	A348F	9.63	-0.46	25	2	9.63	9.63	8.48	-0.36	25	2	8.73	8.23
Omicron_BQ11	A	348	G	A348G	10.01	-0.07	21	2	10.02	10.01	8.86	0.01	23	2	9.04	8.67
Omicron_BQ11	A	348	H	A348H	10.02	-0.07	10	2	10.03	10.01	8.81	-0.04	15	2	9.15	8.46
Omicron_BQ11	A	348	I	A348I	9.15	-0.94	21	2	9.14	9.16	6.94	-1.9	22	2	6.82	7.06
Omicron_BQ11	A	348	K	A348K	9.95	-0.13	21	2	9.99	9.92	8.67	-0.17	27	2	8.94	8.4
Omicron_BQ11	A	348	L	A348L	9.48	-0.61	25	2	9.48	9.48	7.81	-1.03	24	2	7.98	7.63
Omicron_BQ11	A	348	M	A348M	9.83	-0.26	21	2	9.93	9.72	8.68	-0.16	23	2	9.04	8.32
Omicron_BQ11	A	348	N	A348N	10.18	0.09	15	2	10.31	10.04	8.95	0.11	18	2	9.14	8.76
Omicron_BQ11	A	348	P	A348P	10.07	-0.01	23	2	10.08	10.07	8.89	0.05	26	2	9.12	8.66
Omicron_BQ11	A	348	Q	A348Q	9.97	-0.12	15	2	10.02	9.91	8.78	-0.06	17	2	9	8.57
Omicron_BQ11	A	348	R	A348R	9.83	-0.25	18	2	9.89	9.78	8.89	0.04	19	2	9.08	8.69
Omicron_BQ11	A	348	S	A348S	10.06	-0.03	22	2	10.14	9.97	8.86	0.02	23	2	9.03	8.69
Omicron_BQ11	A	348	T	A348T	9.8	-0.28	20	2	9.96	9.65	9.04	0.2	24	2	9.2	8.88
Omicron_BQ11	A	348	V	A348V	9.62	-0.47	15	2	9.58	9.66	8.32	-0.52	16	2	8.58	8.07
Omicron_BQ11	A	348	W	A348W	9.5	-0.58	23	2	9.55	9.45	8.18	-0.66	25	2	8.3	8.05
Omicron_BQ11	A	348	Y	A348Y	9.78	-0.31	20	2	9.85	9.7	8.56	-0.28	22	2	8.84	8.28
Omicron_BQ11	S	349	-	S349-	6.51	-3.57	16	2	6.08	6.95	6.55	-2.29	24	2	6.51	6.58
Omicron_BQ11	S	349	A	S349A	9.54	-0.54	28	2	9.61	9.48	8.77	-0.07	29	2	9.13	8.42
Omicron_BQ11	S	349	C	S349C	9.67	-0.42	40	2	9.71	9.62	8.32	-0.53	39	2	8.56	8.07
Omicron_BQ11	S	349	D	S349D	9.41	-0.68	31	2	9.49	9.33	8.63	-0.21	30	2	8.99	8.28
Omicron_BQ11	S	349	E	S349E	9.49	-0.6	29	2	9.49	9.48	8.39	-0.45	30	2	8.72	8.06
Omicron_BQ11	S	349	F	S349F	7.38	-2.71	30	2	7	7.75	6.73	-2.11	36	2	6.8	6.66
Omicron_BQ11	S	349	G	S349G	9.42	-0.66	34	2	9.52	9.32	7.6	-1.24	37	2	7.78	7.41
Omicron_BQ11	S	349	H	S349H	9.04	-1.05	43	2	9.13	8.95	7.32	-1.52	43	2	7.41	7.22
Omicron_BQ11	S	349	I	S349I	6.72	-3.36	30	2	6.26	7.18	6.42	-2.42	36	2	6.36	6.48
Omicron_BQ11	S	349	K	S349K	8.94	-1.14	22	2	8.95	8.94	6.76	-2.08	24	2	6.83	6.69
Omicron_BQ11	S	349	L	S349L	7.84	-2.25	38	2	7.6	8.08	6.53	-2.31	42	2	6.56	6.5
Omicron_BQ11	S	349	M	S349M	9.13	-0.95	34	2	9.24	9.02	7.06	-1.78	37	2	7.15	6.97
Omicron_BQ11	S	349	N	S349N	9.87	-0.21	22	2	9.88	9.86	8.87	0.02	25	2	8.94	8.79
Omicron_BQ11	S	349	P	S349P	9.53	-0.55	26	2	9.58	9.49	8.79	-0.05	25	2	9.01	8.57
Omicron_BQ11	S	349	Q	S349Q	9.61	-0.48	19	2	9.68	9.54	8.64	-0.2	23	2	8.93	8.35
Omicron_BQ11	S	349	R	S349R	8.5	-1.59	19	2	8.5	8.5	6.66	-2.18	23	2	6.75	6.57
Omicron_BQ11	S	349	S	S349S	10.09	0	2564	2	10.11	10.06	8.84	0	3529	2	9.08	8.6
Omicron_BQ11	S	349	T	S349T	9.27	-0.81	47	2	9.37	9.17	7.78	-1.06	48	2	7.9	7.66
Omicron_BQ11	S	349	V	S349V	8.11	-1.97	15	2	8.02	8.2	6.54	-2.3	16	2	6.65	6.43
Omicron_BQ11	S	349	W	S349W	7.12	-2.97	39	2	6.58	7.66	6.45	-2.4	51	2	6.52	6.37
Omicron_BQ11	S	349	Y	S349Y	7.89	-2.19	23	2	7.51	8.27	6.6	-2.24	32	2	6.69	6.5
Omicron_BQ11	V	350	-	V350-	6.32	-3.77	31	2	5.85	6.79	6.61	-2.23	39	2	6.65	6.58
Omicron_BQ11	V	350	A	V350A	9.91	-0.18	29	2	9.93	9.89	8.69	-0.16	32	2	9.04	8.33
Omicron_BQ11	V	350	C	V350C	9.54	-0.55	33	2	9.55	9.53	7.9	-0.94	39	2	7.96	7.84
Omicron_BQ11	V	350	D	V350D	6.37	-3.72	28	2	6.27	6.46	6.78	-2.07	35	2	6.91	6.64
Omicron_BQ11	V	350	E	V350E	6.17	-3.91	28	2	5.98	6.37	6.67	-2.17	32	2	6.78	6.56
Omicron_BQ11	V	350	F	V350F	7.06	-3.02	29	2	6.95	7.17	6.63	-2.21	38	2	6.67	6.59
Omicron_BQ11	V	350	G	V350G	8.14	-1.95	32	2	8.03	8.25	6.8	-2.04	37	2	6.94	6.66
Omicron_BQ11	V	350	H	V350H	5.84	-4.24	27	2	5.78	5.9	6.53	-2.31	31	2	6.69	6.38
Omicron_BQ11	V	350	I	V350I	9.44	-0.64	34	2	9.43	9.46	8.1	-0.74	37	2	8.36	7.84
Omicron_BQ11	V	350	K	V350K	5.92	-4.17	29	2	5.56	6.28	6.62	-2.22	39	2	6.62	6.62
Omicron_BQ11	V	350	L	V350L	7.38	-2.7	21	2	7.03	7.74	6.87	-1.97	32	2	7.1	6.65
Omicron_BQ11	V	350	M	V350M	7.17	-2.92	26	2	6.64	7.69	6.51	-2.33	35	2	6.56	6.47
Omicron_BQ11	V	350	N	V350N	8.46	-1.62	20	2	8.33	8.6	6.77	-2.07	25	2	6.9	6.63
Omicron_BQ11	V	350	P	V350P	9.91	-0.18	12	2	9.96	9.86	8.74	-0.1	14	2	8.91	8.58
Omicron_BQ11	V	350	Q	V350Q	6.2	-3.89	25	2	6.38	6.02	6.65	-2.2	33	2	6.71	6.58
Omicron_BQ11	V	350	R	V350R	6.31	-3.77	27	2	5.94	6.68	6.59	-2.25	32	2	6.82	6.36
Omicron_BQ11	V	350	S	V350S	9.39	-0.69	10	2	9.59	9.2	7.62	-1.22	12	2	7.7	7.54
Omicron_BQ11	V	350	T	V350T	9.5	-0.59	25	2	9.63	9.36	7.3	-1.54	27	2	7.35	7.26
Omicron_BQ11	V	350	V	V350V	10.09	0	2564	2	10.11	10.06	8.84	0	3529	2	9.08	8.6
Omicron_BQ11	V	350	W	V350W	7.25	-2.83	35	2	7.46	7.05	6.87	-1.98	43	2	7.02	6.71
Omicron_BQ11	V	350	Y	V350Y	7.05	-3.04	22	2	6.33	7.76	6.59	-2.25	27	2	6.69	6.5
Omicron_BQ11	Y	351	-	Y351-	6.44	-3.65	31	2	6.24	6.64	6.61	-2.23	37	2	6.7	6.53
Omicron_BQ11	Y	351	A	Y351A	9.03	-1.06	26	2	9.07	8.98	7.2	-1.64	28	2	7.24	7.17
Omicron_BQ11	Y	351	C	Y351C	9.22	-0.86	34	2	9.26	9.19	7.37	-1.47	36	2	7.44	7.3
Omicron_BQ11	Y	351	D	Y351D	8.95	-1.14	38	2	8.99	8.91	7.42	-1.42	35	2	7.49	7.36
Omicron_BQ11	Y	351	E	Y351E	9.23	-0.86	26	2	9.24	9.22	8.28	-0.56	30	2	8.48	8.09
Omicron_BQ11	Y	351	F	Y351F	10.05	-0.04	25	2	10.1	10	8.84	0	36	2	9.16	8.52
Omicron_BQ11	Y	351	G	Y351G	7.24	-2.85	28	2	7.27	7.2	6.67	-2.18	33	2	6.87	6.46
Omicron_BQ11	Y	351	H	Y351H	9.5	-0.59	25	2	9.49	9.5	8.68	-0.16	25	2	9.01	8.35
Omicron_BQ11	Y	351	I	Y351I	8.79	-1.3	14	2	8.82	8.76	6.74	-2.11	19	2	6.73	6.74
Omicron_BQ11	Y	351	K	Y351K	6.17	-3.91	19	2	6.82	5.53	6.7	-2.14	25	2	6.9	6.51
Omicron_BQ11	Y	351	L	Y351L	8.99	-1.1	26	2	9.07	8.91	6.77	-2.07	28	2	6.81	6.74
Omicron_BQ11	Y	351	M	Y351M	9.44	-0.65	20	2	9.46	9.42	7.12	-1.72	18	2	7.16	7.08
Omicron_BQ11	Y	351	N	Y351N	9.61	-0.48	22	2	9.64	9.58	7.94	-0.9	20	2	8.15	7.73
Omicron_BQ11	Y	351	P	Y351P	8.89	-1.2	27	2	8.77	9.01	7.24	-1.6	28	2	7.55	6.93
Omicron_BQ11	Y	351	Q	Y351Q	9.33	-0.75	21	2	9.35	9.32	7.75	-1.09	22	2	8.01	7.5
Omicron_BQ11	Y	351	R	Y351R	7.07	-3.02	15	2	6.79	7.34	6.78	-2.06	22	2	7.07	6.49
Omicron_BQ11	Y	351	S	Y351S	9.27	-0.82	27	2	9.31	9.22	7.27	-1.57	27	2	7.4	7.14
Omicron_BQ11	Y	351	T	Y351T	9.11	-0.98	27	2	9.19	9.03	7.25	-1.59	32	2	7.42	7.08
Omicron_BQ11	Y	351	V	Y351V	9.52	-0.56	26	2	9.51	9.54	8.09	-0.75	27	2	8.4	7.78
Omicron_BQ11	Y	351	W	Y351W	10.12	0.03	24	2	10.18	10.06	8.8	-0.04	33	2	9.16	8.44
Omicron_BQ11	Y	351	Y	Y351Y	10.09	0	2564	2	10.11	10.06	8.84	0	3529	2	9.08	8.6
Omicron_BQ11	A	352	-	A352-	6.46	-3.63	23	2	6.22	6.69	6.78	-2.06	32	2	6.98	6.58
Omicron_BQ11	A	352	A	A352A	10.09	0	2564	2	10.11	10.06	8.84	0	3529	2	9.08	8.6
Omicron_BQ11	A	352	C	A352C	10.02	-0.07	28	2	10.07	9.96	8.68	-0.16	29	2	8.89	8.47
Omicron_BQ11	A	352	D	A352D	9.85	-0.23	25	2	9.86	9.84	8.97	0.13	30	2	9.22	8.73
Omicron_BQ11	A	352	E	A352E	10.05	-0.04	24	2	10.1	9.99	8.74	-0.1	24	2	9.07	8.41
Omicron_BQ11	A	352	F	A352F	9.83	-0.26	16	2	9.95	9.7	8.47	-0.37	18	2	8.82	8.11
Omicron_BQ11	A	352	G	A352G	9.9	-0.19	23	2	9.99	9.8	8.78	-0.06	24	2	9.08	8.49
Omicron_BQ11	A	352	H	A352H	10.08	0	14	2	10.21	9.96	8.87	0.03	19	2	8.95	8.79
Omicron_BQ11	A	352	I	A352I	9.46	-0.63	24	2	9.36	9.55	8.37	-0.47	22	2	8.57	8.18
Omicron_BQ11	A	352	K	A352K	10.06	-0.03	18	2	10.13	9.98	8.92	0.08	21	2	9.21	8.63
Omicron_BQ11	A	352	L	A352L	9.61	-0.48	31	2	9.67	9.54	8.48	-0.36	32	2	8.91	8.05
Omicron_BQ11	A	352	M	A352M	9.94	-0.14	21	2	10.05	9.83	8.82	-0.02	26	2	9.12	8.52
Omicron_BQ11	A	352	N	A352N	9.82	-0.26	14	2	9.79	9.86	8.56	-0.29	17	2	8.88	8.23
Omicron_BQ11	A	352	P	A352P	6.95	-3.13	15	2	6.12	7.79	6.58	-2.26	23	2	6.58	6.58
Omicron_BQ11	A	352	Q	A352Q	10.13	0.04	12	2	10.1	10.16	8.7	-0.14	17	2	9.1	8.31
Omicron_BQ11	A	352	R	A352R	10.1	0.01	19	2	10.17	10.03	8.71	-0.14	27	2	8.86	8.55
Omicron_BQ11	A	352	S	A352S	9.92	-0.16	9	2	9.79	10.06	8.98	0.14	15	2	9.22	8.75
Omicron_BQ11	A	352	T	A352T	9.88	-0.2	22	2	9.97	9.8	8.63	-0.21	31	2	8.94	8.32
Omicron_BQ11	A	352	V	A352V	9.65	-0.44	25	2	9.72	9.58	8.16	-0.68	26	2	8.37	7.95
Omicron_BQ11	A	352	W	A352W	9.58	-0.5	32	2	9.65	9.52	8.1	-0.75	29	2	8.29	7.91
Omicron_BQ11	A	352	Y	A352Y	9.93	-0.16	14	2	9.95	9.9	8.81	-0.03	16	2	8.89	8.74
Omicron_BQ11	W	353	-	W353-	6.51	-3.57	23	2	6.24	6.79	6.52	-2.32	28	2	6.42	6.62
Omicron_BQ11	W	353	A	W353A	8.43	-1.66	20	2	8.4	8.45	6.91	-1.93	21	2	6.94	6.88
Omicron_BQ11	W	353	C	W353C	8.7	-1.39	20	2	8.59	8.8	6.98	-1.86	20	2	7.14	6.82
Omicron_BQ11	W	353	D	W353D	6.59	-3.5	22	2	5.86	7.31	6.65	-2.19	27	2	6.71	6.59
Omicron_BQ11	W	353	E	W353E	7.05	-3.04	19	2	6.99	7.1	6.73	-2.11	23	2	6.94	6.53
Omicron_BQ11	W	353	F	W353F	10.05	-0.03	13	2	10.05	10.05	8.96	0.12	15	2	9.07	8.85
Omicron_BQ11	W	353	G	W353G	6.22	-3.87	16	2	5.81	6.62	6.69	-2.15	20	2	6.78	6.61
Omicron_BQ11	W	353	H	W353H	9.08	-1	24	2	9.14	9.03	6.91	-1.93	26	2	6.85	6.97
Omicron_BQ11	W	353	I	W353I	6.58	-3.5	15	2	5.84	7.32	6.56	-2.28	19	2	6.45	6.67
Omicron_BQ11	W	353	K	W353K	6.24	-3.84	25	2	5.95	6.54	6.53	-2.31	27	2	6.61	6.46
Omicron_BQ11	W	353	L	W353L	7.13	-2.96	16	2	6.67	7.59	6.6	-2.24	28	2	6.63	6.58
Omicron_BQ11	W	353	M	W353M	7.63	-2.46	22	2	7.22	8.03	6.74	-2.1	27	2	6.93	6.55
Omicron_BQ11	W	353	N	W353N	7.4	-2.69	12	2	6.64	8.16	6.78	-2.06	13	2	6.79	6.77
Omicron_BQ11	W	353	P	W353P	8.89	-1.19	27	2	9.01	8.78	7.15	-1.7	30	2	7.28	7.01
Omicron_BQ11	W	353	Q	W353Q	6.89	-3.19	23	2	6.37	7.42	6.68	-2.16	23	2	6.77	6.58
Omicron_BQ11	W	353	R	W353R	7.54	-2.54	21	2	7.09	8	6.55	-2.29	29	2	6.52	6.58
Omicron_BQ11	W	353	S	W353S	8.55	-1.53	24	2	8.6	8.51	6.87	-1.97	27	2	7.13	6.61
Omicron_BQ11	W	353	T	W353T	6.98	-3.1	18	2	6.57	7.4	6.68	-2.16	23	2	6.71	6.64
Omicron_BQ11	W	353	V	W353V	7.63	-2.45	13	2	7.7	7.57	6.55	-2.29	18	2	6.59	6.52
Omicron_BQ11	W	353	W	W353W	10.09	0	2564	2	10.11	10.06	8.84	0	3529	2	9.08	8.6
Omicron_BQ11	W	353	Y	W353Y	9.84	-0.24	18	2	9.88	9.8	8.67	-0.17	21	2	8.85	8.49
Omicron_BQ11	N	354	-	N354-	6.26	-3.82	21	2	6.08	6.45	6.48	-2.36	26	2	6.51	6.46
Omicron_BQ11	N	354	A	N354A	10.03	-0.05	14	2	10.06	10.01	8.66	-0.18	26	2	8.92	8.41
Omicron_BQ11	N	354	C	N354C	9.79	-0.3	13	2	9.8	9.77	8.62	-0.23	13	2	8.93	8.3
Omicron_BQ11	N	354	D	N354D	10.21	0.13	12	2	10.24	10.18	9	0.16	15	2	9.31	8.7
Omicron_BQ11	N	354	E	N354E	10.06	-0.02	22	2	9.95	10.17	8.73	-0.11	28	2	8.83	8.63
Omicron_BQ11	N	354	F	N354F	9.57	-0.52	15	2	9.72	9.41	7.86	-0.98	16	2	8.29	7.43
Omicron_BQ11	N	354	G	N354G	9.96	-0.12	23	2	10.04	9.88	8.92	0.08	30	2	9.17	8.66
Omicron_BQ11	N	354	H	N354H	10.02	-0.06	15	2	10.08	9.96	8.88	0.04	20	2	9.17	8.6
Omicron_BQ11	N	354	I	N354I	9.56	-0.52	27	2	9.56	9.57	8.28	-0.56	28	2	8.7	7.86
Omicron_BQ11	N	354	K	N354K	10.14	0.05	20	2	10.14	10.13	8.83	-0.01	24	2	9.16	8.5
Omicron_BQ11	N	354	L	N354L	9.4	-0.69	21	2	9.24	9.55	7.53	-1.31	22	2	7.54	7.52
Omicron_BQ11	N	354	M	N354M	9.76	-0.33	19	2	9.78	9.73	8.73	-0.11	20	2	8.86	8.61
Omicron_BQ11	N	354	N	N354N	10.09	0	2564	2	10.11	10.06	8.84	0	3529	2	9.08	8.6
Omicron_BQ11	N	354	P	N354P	9.43	-0.66	20	2	9.51	9.35	7.08	-1.76	18	2	7.15	7.01
Omicron_BQ11	N	354	Q	N354Q	10.12	0.03	18	2	10.16	10.08	8.85	0.01	26	2	9.02	8.69
Omicron_BQ11	N	354	R	N354R	10.21	0.12	20	2	10.13	10.28	8.84	0	23	2	9.17	8.52
Omicron_BQ11	N	354	S	N354S	10.11	0.02	15	2	10.13	10.09	8.54	-0.3	20	2	9.1	7.98
Omicron_BQ11	N	354	T	N354T	10.05	-0.03	23	2	10.15	9.96	8.82	-0.02	27	2	9.25	8.39
Omicron_BQ11	N	354	V	N354V	9.89	-0.19	17	2	9.95	9.83	8.58	-0.26	17	2	8.73	8.43
Omicron_BQ11	N	354	W	N354W	9.56	-0.53	22	2	9.54	9.58	7.28	-1.56	23	2	7.19	7.37
Omicron_BQ11	N	354	Y	N354Y	9.68	-0.41	17	2	9.63	9.72	8.58	-0.27	17	2	8.66	8.49
Omicron_BQ11	R	355	-	R355-	6.51	-3.57	17	2	6.26	6.77	6.53	-2.31	22	2	6.55	6.51
Omicron_BQ11	R	355	A	R355A	8.96	-1.13	25	2	8.92	9	6.84	-2	27	2	6.82	6.86
Omicron_BQ11	R	355	C	R355C	8.97	-1.12	23	2	9.16	8.78	6.81	-2.03	28	2	6.72	6.91
Omicron_BQ11	R	355	D	R355D	7.32	-2.77	23	2	7.34	7.29	6.75	-2.09	29	2	6.84	6.67
Omicron_BQ11	R	355	E	R355E	9.21	-0.88	21	2	9.15	9.26	6.92	-1.93	25	2	7.05	6.78
Omicron_BQ11	R	355	F	R355F	8.35	-1.73	32	2	8.41	8.29	6.63	-2.21	42	2	6.59	6.68
Omicron_BQ11	R	355	G	R355G	8.93	-1.15	17	2	9	8.86	6.93	-1.92	21	2	7.02	6.83
Omicron_BQ11	R	355	H	R355H	9.75	-0.33	19	2	9.8	9.71	8.41	-0.43	23	2	8.47	8.35
Omicron_BQ11	R	355	I	R355I	7.94	-2.14	17	2	7.68	8.21	6.66	-2.19	23	2	6.9	6.41
Omicron_BQ11	R	355	K	R355K	8.98	-1.11	16	2	9.02	8.93	6.99	-1.85	20	2	7.02	6.95
Omicron_BQ11	R	355	L	R355L	7.44	-2.65	18	2	7.02	7.86	6.51	-2.34	29	2	6.47	6.55
Omicron_BQ11	R	355	M	R355M	8.62	-1.46	31	2	8.54	8.71	6.6	-2.24	35	2	6.7	6.5
Omicron_BQ11	R	355	N	R355N	9.22	-0.87	23	2	9.19	9.24	6.88	-1.96	25	2	7.02	6.74
Omicron_BQ11	R	355	P	R355P	6.79	-3.3	17	2	6.33	7.25	6.51	-2.33	24	2	6.51	6.51
Omicron_BQ11	R	355	Q	R355Q	9.4	-0.69	21	2	9.38	9.42	7.27	-1.57	23	2	7.36	7.19
Omicron_BQ11	R	355	R	R355R	10.09	0	2564	2	10.11	10.06	8.84	0	3529	2	9.08	8.6
Omicron_BQ11	R	355	S	R355S	9.55	-0.54	24	2	9.63	9.47	8.02	-0.82	29	2	8.09	7.95
Omicron_BQ11	R	355	T	R355T	9.64	-0.44	30	2	9.59	9.7	7.9	-0.94	30	2	8.19	7.61
Omicron_BQ11	R	355	V	R355V	8.46	-1.62	16	2	8.31	8.62	6.7	-2.14	22	2	6.83	6.57
Omicron_BQ11	R	355	W	R355W	8.34	-1.75	27	2	8.36	8.32	6.72	-2.12	32	2	6.7	6.74
Omicron_BQ11	R	355	Y	R355Y	8.65	-1.43	34	2	8.77	8.54	6.66	-2.19	41	2	6.91	6.4
Omicron_BQ11	K	356	-	K356-	9.08	-1.01	19	2	9.13	9.03	6.83	-2.02	24	2	7.06	6.6
Omicron_BQ11	K	356	A	K356A	10	-0.09	11	2	9.93	10.06	8.76	-0.08	13	2	9.18	8.33
Omicron_BQ11	K	356	C	K356C	9.73	-0.36	21	2	9.61	9.85	8.76	-0.08	25	2	8.8	8.72
Omicron_BQ11	K	356	D	K356D	9.81	-0.27	13	2	9.72	9.9	8.51	-0.33	15	2	8.53	8.49
Omicron_BQ11	K	356	E	K356E	9.93	-0.16	23	2	9.96	9.89	8.74	-0.11	25	2	8.93	8.54
Omicron_BQ11	K	356	F	K356F	10.08	-0.01	16	2	10.02	10.14	8.81	-0.03	16	2	9.08	8.54
Omicron_BQ11	K	356	G	K356G	9.5	-0.59	15	2	9.51	9.49	7.59	-1.25	17	2	7.52	7.66
Omicron_BQ11	K	356	H	K356H	10.07	-0.02	15	2	10.06	10.08	8.55	-0.29	23	2	8.93	8.17
Omicron_BQ11	K	356	I	K356I	10.11	0.03	18	2	10.08	10.15	8.74	-0.1	26	2	8.98	8.49
Omicron_BQ11	K	356	K	K356K	10.09	0	2564	2	10.11	10.06	8.84	0	3529	2	9.08	8.6
Omicron_BQ11	K	356	L	K356L	10.07	-0.01	14	2	10	10.14	8.69	-0.15	20	2	8.93	8.45
Omicron_BQ11	K	356	M	K356M	10.09	0.01	23	2	10.14	10.05	8.92	0.08	25	2	9.05	8.79
Omicron_BQ11	K	356	N	K356N	9.96	-0.12	21	2	9.95	9.97	8.59	-0.25	18	2	8.74	8.45
Omicron_BQ11	K	356	P	K356P	6.04	-4.04	13	2	6.14	5.95	6.51	-2.33	14	2	6.68	6.34
Omicron_BQ11	K	356	Q	K356Q	10.05	-0.03	15	2	10.08	10.03	8.76	-0.09	22	2	9.29	8.22
Omicron_BQ11	K	356	R	K356R	10.02	-0.06	14	2	10.07	9.98	8.9	0.05	24	2	9.17	8.63
Omicron_BQ11	K	356	S	K356S	9.98	-0.1	12	2	10.1	9.86	8.87	0.03	16	2	8.94	8.8
Omicron_BQ11	K	356	T	K356T	10.04	-0.04	10	2	10.12	9.96	8.6	-0.24	17	2	9.04	8.17
Omicron_BQ11	K	356	V	K356V	10.08	0	18	2	10.16	10	8.64	-0.2	25	2	8.75	8.53
Omicron_BQ11	K	356	W	K356W	9.83	-0.26	22	2	9.81	9.84	8.53	-0.31	25	2	8.77	8.3
Omicron_BQ11	K	356	Y	K356Y	10.05	-0.04	12	2	9.98	10.11	8.44	-0.4	14	2	8.66	8.21
Omicron_BQ11	R	357	-	R357-	9.11	-0.98	31	2	9.13	9.08	6.96	-1.88	35	2	6.94	6.97
Omicron_BQ11	R	357	A	R357A	10.14	0.05	18	2	10.2	10.07	8.87	0.03	27	2	9.16	8.59
Omicron_BQ11	R	357	C	R357C	10	-0.09	21	2	10	10	8.53	-0.31	28	2	8.78	8.28
Omicron_BQ11	R	357	D	R357D	10.03	-0.05	22	2	10	10.06	8.66	-0.18	28	2	9	8.33
Omicron_BQ11	R	357	E	R357E	10.1	0.01	37	2	10.14	10.05	8.76	-0.08	49	2	8.94	8.58
Omicron_BQ11	R	357	F	R357F	9.96	-0.12	22	2	9.99	9.93	8.76	-0.08	23	2	8.94	8.58
Omicron_BQ11	R	357	G	R357G	9.89	-0.19	22	2	9.88	9.91	8.64	-0.2	25	2	8.81	8.48
Omicron_BQ11	R	357	H	R357H	10.04	-0.05	22	2	10.15	9.92	8.97	0.12	30	2	9.02	8.91
Omicron_BQ11	R	357	I	R357I	10.07	-0.01	18	2	10.01	10.14	8.89	0.05	18	2	9.21	8.57
Omicron_BQ11	R	357	K	R357K	10.14	0.06	11	2	10.13	10.15	8.74	-0.1	22	2	8.86	8.62
Omicron_BQ11	R	357	L	R357L	10.08	-0.01	23	2	10.12	10.03	8.76	-0.08	31	2	8.81	8.72
Omicron_BQ11	R	357	M	R357M	10.06	-0.03	38	2	10.09	10.03	8.69	-0.15	44	2	8.82	8.56
Omicron_BQ11	R	357	N	R357N	10.07	-0.02	17	2	10.13	10	8.51	-0.33	22	2	8.76	8.26
Omicron_BQ11	R	357	P	R357P	9.99	-0.1	21	2	9.94	10.04	8.91	0.07	27	2	9.17	8.65
Omicron_BQ11	R	357	Q	R357Q	10.13	0.04	21	2	10.24	10.01	8.75	-0.09	26	2	9.16	8.34
Omicron_BQ11	R	357	R	R357R	10.09	0	2564	2	10.11	10.06	8.84	0	3529	2	9.08	8.6
Omicron_BQ11	R	357	S	R357S	10.13	0.05	27	2	10.22	10.05	8.84	-0.01	35	2	9.09	8.58
Omicron_BQ11	R	357	T	R357T	10.04	-0.04	23	2	10.07	10.02	8.78	-0.06	32	2	8.96	8.61
Omicron_BQ11	R	357	V	R357V	10.14	0.05	15	2	10.02	10.25	8.81	-0.03	22	2	9.22	8.39
Omicron_BQ11	R	357	W	R357W	9.93	-0.15	27	2	9.95	9.92	8.61	-0.24	30	2	8.9	8.31
Omicron_BQ11	R	357	Y	R357Y	9.96	-0.12	16	2	9.83	10.09	8.79	-0.06	25	2	9.03	8.55
Omicron_BQ11	I	358	-	I358-	8.89	-1.2	21	2	8.94	8.83	6.7	-2.14	21	2	6.81	6.58
Omicron_BQ11	I	358	A	I358A	9.96	-0.13	24	2	9.92	10	8.62	-0.22	27	2	8.78	8.46
Omicron_BQ11	I	358	C	I358C	9.58	-0.51	37	2	9.66	9.49	8.67	-0.18	36	2	8.98	8.35
Omicron_BQ11	I	358	D	I358D	9.04	-1.05	20	2	9.17	8.9	6.83	-2.02	23	2	6.95	6.7
Omicron_BQ11	I	358	E	I358E	9.63	-0.45	26	2	9.62	9.65	7.18	-1.66	29	2	7.1	7.26
Omicron_BQ11	I	358	F	I358F	10.09	0	20	2	10.08	10.1	8.99	0.14	26	2	9.13	8.84
Omicron_BQ11	I	358	G	I358G	9.7	-0.38	28	2	9.82	9.59	8.39	-0.45	30	2	8.53	8.25
Omicron_BQ11	I	358	H	I358H	9.61	-0.48	13	2	9.63	9.59	7.99	-0.86	15	2	8.1	7.88
Omicron_BQ11	I	358	I	I358I	10.09	0	2564	2	10.11	10.06	8.84	0	3529	2	9.08	8.6
Omicron_BQ11	I	358	K	I358K	9.19	-0.89	25	2	9.34	9.04	7.1	-1.74	27	2	7.12	7.08
Omicron_BQ11	I	358	L	I358L	10.06	-0.03	27	2	10.03	10.09	8.82	-0.02	32	2	8.97	8.67
Omicron_BQ11	I	358	M	I358M	10.03	-0.05	15	2	10.14	9.93	8.63	-0.21	20	2	8.95	8.31
Omicron_BQ11	I	358	N	I358N	9.56	-0.52	29	2	9.62	9.5	7.49	-1.35	29	2	7.63	7.35
Omicron_BQ11	I	358	P	I358P	8.44	-1.65	23	2	8.54	8.33	6.74	-2.1	31	2	6.78	6.69
Omicron_BQ11	I	358	Q	I358Q	9.49	-0.59	23	2	9.68	9.3	7.44	-1.41	22	2	7.71	7.16
Omicron_BQ11	I	358	R	I358R	9.4	-0.69	18	2	9.55	9.25	6.93	-1.91	22	2	6.86	7.01
Omicron_BQ11	I	358	S	I358S	9.55	-0.54	22	2	9.59	9.5	8.09	-0.76	22	2	8.38	7.79
Omicron_BQ11	I	358	T	I358T	9.52	-0.56	19	2	9.53	9.52	7.37	-1.47	20	2	7.5	7.24
Omicron_BQ11	I	358	V	I358V	9.88	-0.21	27	2	9.76	10	8.66	-0.18	35	2	8.77	8.55
Omicron_BQ11	I	358	W	I358W	10.16	0.07	19	2	10.15	10.16	8.81	-0.03	26	2	9.06	8.57
Omicron_BQ11	I	358	Y	I358Y	10.09	0.01	21	2	10.11	10.08	8.89	0.05	26	2	9.24	8.54
Omicron_BQ11	S	359	-	S359-	9.79	-0.3	23	2	9.91	9.66	8.26	-0.58	24	2	8.66	7.87
Omicron_BQ11	S	359	A	S359A	10.17	0.08	15	2	10.18	10.16	8.89	0.05	30	2	9.04	8.75
Omicron_BQ11	S	359	C	S359C	9.94	-0.15	19	2	10.07	9.81	8.86	0.02	23	2	9.22	8.5
Omicron_BQ11	S	359	D	S359D	10.02	-0.07	21	2	10.03	10	8.79	-0.06	26	2	9.02	8.55
Omicron_BQ11	S	359	E	S359E	10.09	0.01	22	2	10.15	10.04	8.84	0	24	2	9.1	8.59
Omicron_BQ11	S	359	F	S359F	10.08	-0.01	15	2	10.17	9.99	8.8	-0.04	19	2	9.08	8.52
Omicron_BQ11	S	359	G	S359G	10.03	-0.05	19	2	10.04	10.03	8.94	0.1	24	2	9.13	8.74
Omicron_BQ11	S	359	H	S359H	10.13	0.05	14	2	10.2	10.06	8.96	0.11	18	2	9.45	8.46
Omicron_BQ11	S	359	I	S359I	9.9	-0.19	16	2	10.02	9.78	8.42	-0.42	20	2	9.18	7.65
Omicron_BQ11	S	359	K	S359K	10.09	0	11	2	10.08	10.09	8.62	-0.22	13	2	8.82	8.41
Omicron_BQ11	S	359	L	S359L	10	-0.09	24	2	10.05	9.94	8.88	0.04	26	2	9.12	8.63
Omicron_BQ11	S	359	M	S359M	10.13	0.05	22	2	10.18	10.08	8.92	0.08	26	2	9.15	8.7
Omicron_BQ11	S	359	N	S359N	10.03	-0.06	16	2	9.99	10.06	8.63	-0.21	17	2	8.92	8.34
Omicron_BQ11	S	359	P	S359P	10.04	-0.04	19	2	10.04	10.05	8.74	-0.11	23	2	9.06	8.41
Omicron_BQ11	S	359	Q	S359Q	9.94	-0.14	11	2	9.93	9.95	8.87	0.03	15	2	9.03	8.71
Omicron_BQ11	S	359	R	S359R	10.15	0.07	14	2	10.17	10.14	8.93	0.09	23	2	9.22	8.64
Omicron_BQ11	S	359	S	S359S	10.09	0	2564	2	10.11	10.06	8.84	0	3529	2	9.08	8.6
Omicron_BQ11	S	359	T	S359T	10.1	0.02	15	2	10.21	10	8.97	0.13	20	2	9.34	8.59
Omicron_BQ11	S	359	V	S359V	10.11	0.02	20	2	10.12	10.1	8.78	-0.07	22	2	8.87	8.68
Omicron_BQ11	S	359	W	S359W	9.99	-0.1	29	2	10.06	9.92	8.64	-0.2	43	2	9.02	8.26
Omicron_BQ11	S	359	Y	S359Y	10.12	0.03	25	2	10.08	10.16	8.69	-0.15	28	2	8.86	8.53
Omicron_BQ11	N	360	-	N360-	9.73	-0.36	29	2	9.78	9.67	8.5	-0.34	29	2	8.77	8.23
Omicron_BQ11	N	360	A	N360A	10.14	0.05	15	2	10.26	10.01	8.64	-0.2	21	2	8.72	8.56
Omicron_BQ11	N	360	C	N360C	9.74	-0.35	25	2	9.81	9.67	8.54	-0.3	24	2	8.88	8.21
Omicron_BQ11	N	360	D	N360D	10.1	0.01	26	2	10.16	10.04	8.85	0.01	32	2	9.12	8.58
Omicron_BQ11	N	360	E	N360E	9.73	-0.36	24	2	9.48	9.98	8.5	-0.34	31	2	8.47	8.52
Omicron_BQ11	N	360	F	N360F	9.91	-0.17	17	2	10.03	9.79	8.4	-0.44	18	2	8.82	7.97
Omicron_BQ11	N	360	G	N360G	10.02	-0.07	17	2	9.9	10.14	8.83	-0.01	25	2	8.99	8.66
Omicron_BQ11	N	360	H	N360H	10.02	-0.07	25	2	10.13	9.91	8.91	0.07	34	2	9.2	8.63
Omicron_BQ11	N	360	I	N360I	9.52	-0.57	24	2	9.57	9.47	7.55	-1.29	27	2	7.69	7.4
Omicron_BQ11	N	360	K	N360K	10.06	-0.03	14	2	10.12	9.99	8.72	-0.13	16	2	8.99	8.45
Omicron_BQ11	N	360	L	N360L	9.77	-0.32	19	2	9.84	9.7	8.38	-0.46	21	2	8.58	8.18
Omicron_BQ11	N	360	M	N360M	9.73	-0.36	25	2	9.78	9.67	8.24	-0.6	28	2	8.59	7.88
Omicron_BQ11	N	360	N	N360N	10.09	0	2564	2	10.11	10.06	8.84	0	3529	2	9.08	8.6
Omicron_BQ11	N	360	P	N360P	9.95	-0.14	28	2	10.04	9.85	8.78	-0.06	32	2	8.94	8.61
Omicron_BQ11	N	360	Q	N360Q	9.97	-0.12	28	2	10.04	9.9	8.86	0.02	32	2	9.18	8.55
Omicron_BQ11	N	360	R	N360R	10.05	-0.04	25	2	10.06	10.04	8.79	-0.05	33	2	9.17	8.42
Omicron_BQ11	N	360	S	N360S	9.9	-0.19	22	2	9.74	10.05	8.67	-0.17	26	2	8.87	8.47
Omicron_BQ11	N	360	T	N360T	9.76	-0.32	20	2	9.77	9.76	8.62	-0.22	21	2	8.91	8.33
Omicron_BQ11	N	360	V	N360V	9.48	-0.61	23	2	9.43	9.53	7.8	-1.04	25	2	7.75	7.85
Omicron_BQ11	N	360	W	N360W	9.9	-0.19	22	2	9.99	9.81	8.49	-0.35	26	2	8.8	8.17
Omicron_BQ11	N	360	Y	N360Y	9.96	-0.13	31	2	9.96	9.95	8.81	-0.03	33	2	9.03	8.59
Omicron_BQ11	C	361	-	C361-	9.87	-0.21	17	2	9.97	9.77	8.56	-0.28	19	2	8.74	8.37
Omicron_BQ11	C	361	A	C361A	9.54	-0.55	35	2	9.56	9.51	8.5	-0.34	36	2	8.87	8.14
Omicron_BQ11	C	361	C	C361C	10.09	0	2564	2	10.11	10.06	8.84	0	3529	2	9.08	8.6
Omicron_BQ11	C	361	D	C361D	9.6	-0.48	45	2	9.64	9.57	8.38	-0.46	43	2	8.68	8.08
Omicron_BQ11	C	361	E	C361E	9.66	-0.43	34	2	9.78	9.53	8.54	-0.3	39	2	8.8	8.29
Omicron_BQ11	C	361	F	C361F	9.66	-0.43	36	2	9.73	9.59	8.55	-0.29	35	2	8.69	8.41
Omicron_BQ11	C	361	G	C361G	9.57	-0.52	38	2	9.59	9.55	8.53	-0.32	41	2	8.77	8.28
Omicron_BQ11	C	361	H	C361H	9.53	-0.56	32	2	9.59	9.47	8.41	-0.43	34	2	8.79	8.03
Omicron_BQ11	C	361	I	C361I	9.48	-0.6	25	2	9.5	9.47	8.42	-0.42	25	2	8.74	8.1
Omicron_BQ11	C	361	K	C361K	9.69	-0.39	26	2	9.81	9.58	8.37	-0.47	29	2	8.61	8.13
Omicron_BQ11	C	361	L	C361L	9.62	-0.46	25	2	9.74	9.5	8.34	-0.5	28	2	8.5	8.17
Omicron_BQ11	C	361	M	C361M	9.66	-0.43	33	2	9.69	9.62	8.56	-0.28	30	2	8.63	8.5
Omicron_BQ11	C	361	N	C361N	9.56	-0.53	29	2	9.57	9.54	8.53	-0.31	32	2	8.75	8.31
Omicron_BQ11	C	361	P	C361P	9.54	-0.55	38	2	9.66	9.42	8.51	-0.33	39	2	8.74	8.27
Omicron_BQ11	C	361	Q	C361Q	9.58	-0.51	30	2	9.63	9.52	8.62	-0.22	30	2	8.85	8.39
Omicron_BQ11	C	361	R	C361R	9.59	-0.5	27	2	9.69	9.49	8.5	-0.34	29	2	8.77	8.22
Omicron_BQ11	C	361	S	C361S	9.56	-0.52	29	2	9.6	9.52	8.48	-0.36	31	2	8.81	8.15
Omicron_BQ11	C	361	T	C361T	9.6	-0.49	31	2	9.65	9.55	8.55	-0.29	33	2	8.85	8.25
Omicron_BQ11	C	361	V	C361V	9.53	-0.55	42	2	9.6	9.47	8.4	-0.44	41	2	8.8	8
Omicron_BQ11	C	361	W	C361W	9.53	-0.56	39	2	9.55	9.51	8.42	-0.42	42	2	8.73	8.1
Omicron_BQ11	C	361	Y	C361Y	9.62	-0.47	36	2	9.67	9.57	8.43	-0.41	37	2	8.71	8.16
Omicron_BQ11	V	362	-	V362-	10.21	0.12	28	2	10.21	10.21	8.62	-0.22	38	2	8.94	8.31
Omicron_BQ11	V	362	A	V362A	10.02	-0.06	15	2	10.11	9.94	8.78	-0.06	22	2	9.08	8.48
Omicron_BQ11	V	362	C	V362C	9.86	-0.22	22	2	9.81	9.92	8.71	-0.13	25	2	8.86	8.55
Omicron_BQ11	V	362	D	V362D	10.02	-0.07	28	2	10.03	10.01	8.64	-0.2	32	2	8.79	8.49
Omicron_BQ11	V	362	E	V362E	9.97	-0.11	20	2	9.93	10.02	8.83	-0.02	29	2	9.09	8.56
Omicron_BQ11	V	362	F	V362F	10.09	0.01	11	2	10.04	10.14	8.62	-0.22	16	2	9.04	8.21
Omicron_BQ11	V	362	G	V362G	9.78	-0.3	29	2	9.86	9.71	8.42	-0.42	30	2	8.57	8.26
Omicron_BQ11	V	362	H	V362H	10.08	0	25	2	10.18	9.99	8.79	-0.05	30	2	9.01	8.58
Omicron_BQ11	V	362	I	V362I	10.04	-0.05	23	2	10.08	10	8.77	-0.07	39	2	9.11	8.43
Omicron_BQ11	V	362	K	V362K	10.13	0.04	31	2	10.17	10.08	8.83	-0.01	41	2	9.09	8.56
Omicron_BQ11	V	362	L	V362L	10.06	-0.02	40	2	10.1	10.02	8.72	-0.12	47	2	9.09	8.36
Omicron_BQ11	V	362	M	V362M	10.11	0.02	23	2	10.25	9.96	8.99	0.14	28	2	9.26	8.71
Omicron_BQ11	V	362	N	V362N	10.01	-0.08	19	2	10.12	9.89	8.96	0.12	22	2	8.94	8.99
Omicron_BQ11	V	362	P	V362P	9.61	-0.47	26	2	9.65	9.57	8.21	-0.64	27	2	8.63	7.78
Omicron_BQ11	V	362	Q	V362Q	10.18	0.09	17	2	10.14	10.21	8.78	-0.06	30	2	9.07	8.5
Omicron_BQ11	V	362	R	V362R	10.09	0.01	21	2	10.06	10.12	8.68	-0.16	25	2	8.69	8.67
Omicron_BQ11	V	362	S	V362S	9.96	-0.12	22	2	9.88	10.04	8.92	0.08	24	2	9.19	8.65
Omicron_BQ11	V	362	T	V362T	9.97	-0.11	22	2	10.08	9.86	8.91	0.07	29	2	9.13	8.69
Omicron_BQ11	V	362	V	V362V	10.09	0	2564	2	10.11	10.06	8.84	0	3529	2	9.08	8.6
Omicron_BQ11	V	362	W	V362W	10.12	0.03	27	2	10.2	10.04	8.78	-0.06	32	2	9.13	8.43
Omicron_BQ11	V	362	Y	V362Y	10.09	0.01	23	2	10.12	10.07	8.73	-0.12	33	2	8.87	8.58
Omicron_BQ11	A	363	-	A363-	9.92	-0.17	25	2	9.71	10.12	8.48	-0.36	25	2	8.59	8.36
Omicron_BQ11	A	363	A	A363A	10.09	0	2564	2	10.11	10.06	8.84	0	3529	2	9.08	8.6
Omicron_BQ11	A	363	C	A363C	9.75	-0.33	36	2	9.84	9.67	8.65	-0.19	41	2	8.93	8.37
Omicron_BQ11	A	363	D	A363D	9.66	-0.42	21	2	9.75	9.57	8.4	-0.44	23	2	8.59	8.2
Omicron_BQ11	A	363	E	A363E	9.77	-0.32	24	2	9.89	9.65	8.5	-0.34	23	2	8.72	8.29
Omicron_BQ11	A	363	F	A363F	10.04	-0.05	8	2	10.03	10.04	8.61	-0.24	14	2	8.94	8.27
Omicron_BQ11	A	363	G	A363G	10.03	-0.06	18	2	10.02	10.04	8.58	-0.27	23	2	9.04	8.11
Omicron_BQ11	A	363	H	A363H	9.97	-0.11	16	2	10.12	9.82	8.59	-0.25	20	2	9.09	8.09
Omicron_BQ11	A	363	I	A363I	10.08	-0.01	12	2	9.92	10.23	8.82	-0.02	24	2	9.14	8.51
Omicron_BQ11	A	363	K	A363K	9.56	-0.52	25	2	9.85	9.27	8.28	-0.57	25	2	8.68	7.87
Omicron_BQ11	A	363	L	A363L	10.14	0.06	22	2	10.18	10.11	8.58	-0.27	32	2	8.93	8.22
Omicron_BQ11	A	363	M	A363M	10.09	0.01	28	2	10.21	9.98	8.73	-0.11	34	2	8.95	8.5
Omicron_BQ11	A	363	N	A363N	9.8	-0.28	28	2	9.87	9.73	8.52	-0.32	24	2	9.03	8.01
Omicron_BQ11	A	363	P	A363P	10.13	0.05	19	2	10.06	10.21	8.81	-0.03	23	2	9.15	8.48
Omicron_BQ11	A	363	Q	A363Q	9.97	-0.11	17	2	10	9.95	8.89	0.04	20	2	9.09	8.68
Omicron_BQ11	A	363	R	A363R	9.79	-0.29	19	2	9.88	9.7	8.66	-0.19	22	2	8.92	8.39
Omicron_BQ11	A	363	S	A363S	10.05	-0.04	24	2	10.13	9.97	8.9	0.06	28	2	9.22	8.58
Omicron_BQ11	A	363	T	A363T	10.12	0.03	20	2	10.12	10.11	8.72	-0.13	28	2	8.95	8.48
Omicron_BQ11	A	363	V	A363V	10.12	0.04	31	2	10.15	10.09	8.8	-0.04	39	2	9.04	8.56
Omicron_BQ11	A	363	W	A363W	10.02	-0.07	22	2	10	10.04	8.73	-0.11	27	2	9.03	8.43
Omicron_BQ11	A	363	Y	A363Y	10.07	-0.01	16	2	10.13	10.02	8.67	-0.17	22	2	9.1	8.25
Omicron_BQ11	D	364	-	D364-	9.54	-0.54	31	2	9.55	9.54	8.19	-0.65	32	2	8.49	7.89
Omicron_BQ11	D	364	A	D364A	9.71	-0.38	23	2	9.72	9.69	8.39	-0.45	23	2	8.64	8.14
Omicron_BQ11	D	364	C	D364C	9.76	-0.32	30	2	9.86	9.67	8.29	-0.56	29	2	8.54	8.03
Omicron_BQ11	D	364	D	D364D	10.09	0	2564	2	10.11	10.06	8.84	0	3529	2	9.08	8.6
Omicron_BQ11	D	364	E	D364E	9.96	-0.13	14	2	10	9.92	8.53	-0.31	19	2	8.63	8.42
Omicron_BQ11	D	364	F	D364F	9.58	-0.51	32	2	9.55	9.6	8.02	-0.82	32	2	8.33	7.71
Omicron_BQ11	D	364	G	D364G	9.7	-0.39	32	2	9.71	9.69	8.37	-0.47	31	2	8.47	8.27
Omicron_BQ11	D	364	H	D364H	9.88	-0.21	23	2	9.95	9.81	8.73	-0.11	25	2	9.1	8.36
Omicron_BQ11	D	364	I	D364I	9.59	-0.5	31	2	9.61	9.57	8.19	-0.66	32	2	8.19	8.18
Omicron_BQ11	D	364	K	D364K	9.9	-0.18	25	2	10	9.81	8.73	-0.11	32	2	8.9	8.56
Omicron_BQ11	D	364	L	D364L	9.61	-0.48	26	2	9.59	9.62	8.36	-0.48	29	2	8.74	7.97
Omicron_BQ11	D	364	M	D364M	9.78	-0.31	23	2	9.84	9.72	8.56	-0.28	23	2	8.83	8.28
Omicron_BQ11	D	364	N	D364N	10.13	0.04	21	2	10.17	10.08	8.78	-0.06	23	2	9.07	8.49
Omicron_BQ11	D	364	P	D364P	9.9	-0.19	31	2	9.93	9.86	8.53	-0.31	32	2	8.66	8.41
Omicron_BQ11	D	364	Q	D364Q	9.91	-0.18	26	2	9.93	9.89	8.48	-0.36	26	2	8.57	8.39
Omicron_BQ11	D	364	R	D364R	9.98	-0.11	16	2	10.1	9.85	8.46	-0.38	14	2	8.6	8.32
Omicron_BQ11	D	364	S	D364S	10.07	-0.02	22	2	10.1	10.03	8.62	-0.22	24	2	8.85	8.39
Omicron_BQ11	D	364	T	D364T	9.97	-0.12	22	2	9.95	9.98	8.26	-0.58	26	2	8.67	7.86
Omicron_BQ11	D	364	V	D364V	9.51	-0.58	19	2	9.5	9.51	7.95	-0.9	17	2	8.03	7.86
Omicron_BQ11	D	364	W	D364W	9.49	-0.6	23	2	9.51	9.47	7.85	-0.99	23	2	8.18	7.52
Omicron_BQ11	D	364	Y	D364Y	9.55	-0.53	25	2	9.57	9.54	8.16	-0.68	26	2	8.42	7.9
Omicron_BQ11	Y	365	-	Y365-	9.57	-0.51	23	2	9.63	9.51	8.29	-0.55	23	2	8.59	8
Omicron_BQ11	Y	365	A	Y365A	10.05	-0.04	19	2	10.07	10.03	8.67	-0.18	19	2	8.9	8.43
Omicron_BQ11	Y	365	C	Y365C	9.67	-0.42	25	2	9.67	9.67	8.72	-0.12	27	2	9.27	8.17
Omicron_BQ11	Y	365	D	Y365D	9.8	-0.29	33	2	9.84	9.76	8.62	-0.23	39	2	8.87	8.36
Omicron_BQ11	Y	365	E	Y365E	9.88	-0.21	14	2	9.97	9.78	8.74	-0.1	19	2	8.89	8.58
Omicron_BQ11	Y	365	F	Y365F	10.09	0	26	2	10.06	10.11	8.95	0.1	33	2	9.1	8.8
Omicron_BQ11	Y	365	G	Y365G	9.99	-0.1	21	2	9.99	9.99	8.86	0.02	22	2	8.93	8.79
Omicron_BQ11	Y	365	H	Y365H	9.91	-0.18	17	2	9.95	9.86	8.72	-0.12	21	2	8.96	8.48
Omicron_BQ11	Y	365	I	Y365I	10.11	0.02	22	2	10.07	10.14	8.78	-0.07	25	2	9.15	8.4
Omicron_BQ11	Y	365	K	Y365K	10.01	-0.07	26	2	10.02	10	8.65	-0.19	29	2	8.91	8.4
Omicron_BQ11	Y	365	L	Y365L	9.97	-0.12	22	2	9.92	10.02	8.84	0	26	2	9.15	8.53
Omicron_BQ11	Y	365	M	Y365M	10.07	-0.01	28	2	10.14	10.01	8.83	-0.01	32	2	9.23	8.44
Omicron_BQ11	Y	365	N	Y365N	9.82	-0.26	14	2	9.91	9.74	8.51	-0.33	17	2	8.98	8.04
Omicron_BQ11	Y	365	P	Y365P	10.06	-0.02	23	2	10.11	10.02	8.56	-0.28	30	2	8.59	8.53
Omicron_BQ11	Y	365	Q	Y365Q	9.97	-0.11	26	2	10.07	9.88	8.75	-0.09	29	2	9	8.51
Omicron_BQ11	Y	365	R	Y365R	10.02	-0.06	33	2	10.04	10	8.81	-0.03	37	2	9.03	8.58
Omicron_BQ11	Y	365	S	Y365S	10.05	-0.03	22	2	10.09	10.02	8.69	-0.15	25	2	8.82	8.57
Omicron_BQ11	Y	365	T	Y365T	9.99	-0.1	18	2	9.94	10.04	8.91	0.07	24	2	8.88	8.94
Omicron_BQ11	Y	365	V	Y365V	10.02	-0.07	16	2	9.98	10.05	8.73	-0.11	19	2	8.89	8.57
Omicron_BQ11	Y	365	W	Y365W	10.06	-0.03	25	2	10.13	9.99	8.97	0.13	32	2	9.2	8.73
Omicron_BQ11	Y	365	Y	Y365Y	10.09	0	2564	2	10.11	10.06	8.84	0	3529	2	9.08	8.6
Omicron_BQ11	S	366	-	S366-	9.53	-0.56	27	2	9.53	9.53	7.53	-1.31	26	2	7.78	7.28
Omicron_BQ11	S	366	A	S366A	10.18	0.09	13	2	10.25	10.11	8.99	0.15	19	2	9.07	8.9
Omicron_BQ11	S	366	C	S366C	9.57	-0.52	26	2	9.59	9.55	8.18	-0.66	28	2	8.37	8
Omicron_BQ11	S	366	D	S366D	10.12	0.03	23	2	10.15	10.09	8.76	-0.08	32	2	8.92	8.6
Omicron_BQ11	S	366	E	S366E	10.04	-0.05	18	2	10.02	10.05	8.86	0.02	21	2	9.11	8.61
Omicron_BQ11	S	366	F	S366F	9.82	-0.26	15	2	9.81	9.83	8.38	-0.46	17	2	8.59	8.16
Omicron_BQ11	S	366	G	S366G	10.15	0.06	15	2	10.18	10.11	8.89	0.05	21	2	9.28	8.49
Omicron_BQ11	S	366	H	S366H	10.16	0.07	20	2	10.17	10.15	8.8	-0.04	22	2	9.03	8.56
Omicron_BQ11	S	366	I	S366I	9.61	-0.47	32	2	9.67	9.56	8.2	-0.65	33	2	8.3	8.1
Omicron_BQ11	S	366	K	S366K	10.2	0.11	14	2	10.17	10.23	8.8	-0.04	18	2	8.94	8.66
Omicron_BQ11	S	366	L	S366L	9.86	-0.23	16	2	9.87	9.85	8.49	-0.35	16	2	8.96	8.01
Omicron_BQ11	S	366	M	S366M	10.03	-0.05	25	2	10.12	9.94	8.69	-0.15	31	2	8.82	8.56
Omicron_BQ11	S	366	N	S366N	10.16	0.07	18	2	10.16	10.16	8.96	0.12	29	2	9.27	8.64
Omicron_BQ11	S	366	P	S366P	9.9	-0.19	18	2	10.03	9.76	8.4	-0.44	23	2	8.62	8.18
Omicron_BQ11	S	366	Q	S366Q	10.07	-0.02	16	2	10.08	10.05	8.96	0.11	19	2	9.14	8.77
Omicron_BQ11	S	366	R	S366R	10.09	0.01	27	2	10.07	10.12	8.88	0.04	36	2	9.13	8.64
Omicron_BQ11	S	366	S	S366S	10.09	0	2564	2	10.11	10.06	8.84	0	3529	2	9.08	8.6
Omicron_BQ11	S	366	T	S366T	10.13	0.05	20	2	10.08	10.19	8.83	-0.01	29	2	9.03	8.64
Omicron_BQ11	S	366	V	S366V	9.83	-0.25	31	2	9.92	9.74	8.51	-0.33	29	2	8.73	8.29
Omicron_BQ11	S	366	W	S366W	9.78	-0.31	26	2	9.86	9.7	8.5	-0.34	28	2	8.7	8.3
Omicron_BQ11	S	366	Y	S366Y	9.8	-0.28	27	2	9.91	9.7	8.6	-0.24	31	2	8.82	8.38
Omicron_BQ11	V	367	-	V367-	9.93	-0.15	23	2	10.04	9.83	8.67	-0.17	25	2	9	8.35
Omicron_BQ11	V	367	A	V367A	10.18	0.09	21	2	10.21	10.14	8.98	0.14	33	2	9.14	8.82
Omicron_BQ11	V	367	C	V367C	9.98	-0.11	14	2	9.96	10	8.68	-0.16	20	2	8.96	8.41
Omicron_BQ11	V	367	D	V367D	10.08	0	12	2	10.08	10.08	9.06	0.22	13	2	9.39	8.74
Omicron_BQ11	V	367	E	V367E	10.14	0.05	16	2	10.17	10.11	8.95	0.11	23	2	9.18	8.72
Omicron_BQ11	V	367	F	V367F	10.1	0.01	18	2	10.1	10.1	8.77	-0.07	29	2	9.16	8.38
Omicron_BQ11	V	367	G	V367G	10.1	0.02	18	2	10.13	10.07	8.89	0.05	22	2	9.07	8.71
Omicron_BQ11	V	367	H	V367H	10.07	-0.01	17	2	10.12	10.02	8.74	-0.1	27	2	9.03	8.45
Omicron_BQ11	V	367	I	V367I	10.06	-0.03	13	2	9.99	10.12	8.83	-0.01	22	2	8.94	8.73
Omicron_BQ11	V	367	K	V367K	10.24	0.15	18	2	10.34	10.13	9.01	0.17	24	2	9.2	8.82
Omicron_BQ11	V	367	L	V367L	10.1	0.02	11	2	10.15	10.06	8.77	-0.08	19	2	8.99	8.54
Omicron_BQ11	V	367	M	V367M	10.05	-0.04	14	2	9.97	10.12	8.84	0	23	2	9.22	8.47
Omicron_BQ11	V	367	N	V367N	10.15	0.07	12	2	10.17	10.13	8.82	-0.03	16	2	9.08	8.55
Omicron_BQ11	V	367	P	V367P	10.04	-0.05	13	2	10.19	9.88	8.94	0.09	21	2	9.05	8.82
Omicron_BQ11	V	367	Q	V367Q	10.08	0	17	2	10.16	10.01	8.76	-0.08	26	2	9.16	8.35
Omicron_BQ11	V	367	R	V367R	10.13	0.04	22	2	10.18	10.08	8.94	0.09	25	2	9.22	8.65
Omicron_BQ11	V	367	S	V367S	10.15	0.07	15	2	10.16	10.15	9.07	0.23	21	2	9.34	8.81
Omicron_BQ11	V	367	T	V367T	10.12	0.03	23	2	10.18	10.05	8.76	-0.08	32	2	8.79	8.73
Omicron_BQ11	V	367	V	V367V	10.09	0	2564	2	10.11	10.06	8.84	0	3529	2	9.08	8.6
Omicron_BQ11	V	367	W	V367W	10.07	-0.01	19	2	10.1	10.05	8.74	-0.1	25	2	9.04	8.44
Omicron_BQ11	V	367	Y	V367Y	10.18	0.09	16	2	10.21	10.15	8.93	0.09	26	2	9.19	8.67
Omicron_BQ11	L	368	-	L368-	9.91	-0.18	22	2	9.95	9.87	8.84	0	26	2	9.34	8.34
Omicron_BQ11	L	368	A	L368A	9.81	-0.28	41	2	9.94	9.67	8.55	-0.29	44	2	8.79	8.31
Omicron_BQ11	L	368	C	L368C	9.56	-0.53	36	2	9.61	9.51	8.15	-0.69	40	2	8.27	8.03
Omicron_BQ11	L	368	D	L368D	9.39	-0.7	33	2	9.44	9.33	7.48	-1.36	37	2	7.45	7.52
Omicron_BQ11	L	368	E	L368E	9.15	-0.93	27	2	9.25	9.06	7.24	-1.6	31	2	7.33	7.14
Omicron_BQ11	L	368	F	L368F	10.08	-0.01	25	2	10.11	10.04	8.77	-0.07	25	2	9.04	8.51
Omicron_BQ11	L	368	G	L368G	9.5	-0.59	39	2	9.55	9.45	7.15	-1.69	42	2	7.3	7
Omicron_BQ11	L	368	H	L368H	9.51	-0.58	26	2	9.55	9.46	7.24	-1.6	28	2	7.33	7.15
Omicron_BQ11	L	368	I	L368I	10.17	0.09	20	2	10.2	10.15	8.85	0.01	34	2	9.21	8.5
Omicron_BQ11	L	368	K	L368K	9.52	-0.57	20	2	9.61	9.43	7.32	-1.52	22	2	7.36	7.28
Omicron_BQ11	L	368	L	L368L	10.09	0	2564	2	10.11	10.06	8.84	0	3529	2	9.08	8.6
Omicron_BQ11	L	368	M	L368M	10.15	0.06	29	2	10.19	10.1	8.77	-0.07	36	2	9.09	8.46
Omicron_BQ11	L	368	N	L368N	9.53	-0.55	34	2	9.58	9.49	7.5	-1.34	36	2	7.67	7.34
Omicron_BQ11	L	368	P	L368P	9.59	-0.49	42	2	9.61	9.57	7.8	-1.04	43	2	7.95	7.65
Omicron_BQ11	L	368	Q	L368Q	9.6	-0.48	24	2	9.68	9.53	7.44	-1.4	23	2	7.6	7.28
Omicron_BQ11	L	368	R	L368R	9.52	-0.57	27	2	9.57	9.46	7.32	-1.52	31	2	7.46	7.18
Omicron_BQ11	L	368	S	L368S	9.54	-0.55	37	2	9.6	9.47	7.29	-1.55	39	2	7.47	7.11
Omicron_BQ11	L	368	T	L368T	9.52	-0.57	33	2	9.56	9.47	7.84	-1	34	2	7.88	7.81
Omicron_BQ11	L	368	V	L368V	10.11	0.02	19	2	10.14	10.07	8.88	0.04	33	2	9.11	8.66
Omicron_BQ11	L	368	W	L368W	9.99	-0.1	48	2	10.06	9.92	8.69	-0.15	54	2	8.9	8.49
Omicron_BQ11	L	368	Y	L368Y	9.52	-0.57	34	2	9.56	9.48	7.83	-1.01	38	2	7.94	7.73
Omicron_BQ11	Y	369	-	Y369-	9.98	-0.1	16	2	9.91	10.06	8.73	-0.11	20	2	8.94	8.52
Omicron_BQ11	Y	369	A	Y369A	9.44	-0.64	15	2	8.83	10.05	8.46	-0.38	20	2	8.54	8.39
Omicron_BQ11	Y	369	C	Y369C	9.53	-0.56	24	2	9.53	9.53	8.73	-0.11	25	2	9.06	8.41
Omicron_BQ11	Y	369	D	Y369D	10.08	-0.01	15	2	10.05	10.11	8.82	-0.02	17	2	8.87	8.77
Omicron_BQ11	Y	369	E	Y369E	10.05	-0.03	21	2	10.09	10.02	8.97	0.13	29	2	9.23	8.72
Omicron_BQ11	Y	369	F	Y369F	10.15	0.06	17	2	10.18	10.12	8.95	0.11	26	2	9.35	8.55
Omicron_BQ11	Y	369	G	Y369G	10.08	-0.01	26	2	10.04	10.11	8.87	0.03	34	2	9.01	8.73
Omicron_BQ11	Y	369	H	Y369H	10.16	0.07	13	2	10.14	10.17	8.99	0.15	20	2	9.19	8.8
Omicron_BQ11	Y	369	I	Y369I	9.96	-0.13	17	2	9.92	10	8.82	-0.02	27	2	9.08	8.56
Omicron_BQ11	Y	369	K	Y369K	10.22	0.13	13	2	10.28	10.16	8.94	0.09	22	2	9.33	8.54
Omicron_BQ11	Y	369	L	Y369L	10.11	0.03	12	2	10.12	10.11	8.78	-0.06	20	2	9.03	8.52
Omicron_BQ11	Y	369	M	Y369M	10.05	-0.04	11	2	10.09	10.01	8.96	0.12	20	2	9.22	8.69
Omicron_BQ11	Y	369	N	Y369N	10.19	0.11	17	2	10.17	10.21	8.87	0.03	19	2	9.04	8.7
Omicron_BQ11	Y	369	P	Y369P	10.03	-0.06	9	2	9.93	10.13	8.47	-0.37	13	2	8.51	8.43
Omicron_BQ11	Y	369	Q	Y369Q	10.18	0.09	13	2	10.25	10.11	8.86	0.02	25	2	9.32	8.41
Omicron_BQ11	Y	369	R	Y369R	10.19	0.1	11	2	10.23	10.14	8.81	-0.03	13	2	8.9	8.72
Omicron_BQ11	Y	369	S	Y369S	10.21	0.12	18	2	10.16	10.26	8.85	0.01	27	2	9.1	8.6
Omicron_BQ11	Y	369	T	Y369T	10.08	-0.01	19	2	10.01	10.14	8.87	0.03	26	2	9.11	8.64
Omicron_BQ11	Y	369	V	Y369V	9.99	-0.1	12	2	9.96	10.01	8.75	-0.09	18	2	8.85	8.66
Omicron_BQ11	Y	369	W	Y369W	10.16	0.08	13	2	10.12	10.21	8.81	-0.03	16	2	9.17	8.46
Omicron_BQ11	Y	369	Y	Y369Y	10.09	0	2564	2	10.11	10.06	8.84	0	3529	2	9.08	8.6
Omicron_BQ11	N	370	-	N370-	9.98	-0.11	24	2	9.92	10.03	8.64	-0.2	26	2	8.89	8.4
Omicron_BQ11	N	370	A	N370A	9.93	-0.15	12	2	9.78	10.08	8.41	-0.43	20	2	8.32	8.5
Omicron_BQ11	N	370	C	N370C	9.64	-0.45	30	2	9.71	9.56	8.54	-0.3	27	2	8.66	8.42
Omicron_BQ11	N	370	D	N370D	10.05	-0.03	13	2	10.09	10.02	8.57	-0.27	25	2	8.61	8.53
Omicron_BQ11	N	370	E	N370E	9.78	-0.31	18	2	9.47	10.08	8.93	0.08	24	2	9.1	8.75
Omicron_BQ11	N	370	F	N370F	9.81	-0.28	21	2	9.84	9.77	8.43	-0.41	20	2	8.45	8.41
Omicron_BQ11	N	370	G	N370G	10.07	-0.01	19	2	10.1	10.05	8.83	-0.01	27	2	9.15	8.52
Omicron_BQ11	N	370	H	N370H	10	-0.09	9	2	10.14	9.86	8.71	-0.13	22	2	9.23	8.19
Omicron_BQ11	N	370	I	N370I	9.89	-0.19	17	2	9.97	9.82	8.46	-0.38	18	2	8.64	8.28
Omicron_BQ11	N	370	K	N370K	10.14	0.05	20	2	10.22	10.06	9.01	0.17	22	2	9.34	8.68
Omicron_BQ11	N	370	L	N370L	10.02	-0.06	30	2	10.03	10.02	8.68	-0.16	34	2	8.87	8.49
Omicron_BQ11	N	370	M	N370M	10.02	-0.07	17	2	9.96	10.07	8.85	0.01	22	2	9.1	8.6
Omicron_BQ11	N	370	N	N370N	10.09	0	2564	2	10.11	10.06	8.84	0	3529	2	9.08	8.6
Omicron_BQ11	N	370	P	N370P	9.92	-0.16	18	2	9.94	9.91	9.06	0.22	20	2	9.46	8.67
Omicron_BQ11	N	370	Q	N370Q	10.06	-0.03	24	2	9.97	10.14	8.77	-0.08	32	2	8.87	8.66
Omicron_BQ11	N	370	R	N370R	10.1	0.01	19	2	10.14	10.06	8.8	-0.04	30	2	8.97	8.64
Omicron_BQ11	N	370	S	N370S	10.11	0.02	24	2	10.15	10.06	8.63	-0.21	26	2	8.96	8.3
Omicron_BQ11	N	370	T	N370T	10.21	0.12	9	2	10.09	10.33	8.62	-0.22	16	2	8.63	8.61
Omicron_BQ11	N	370	V	N370V	9.81	-0.27	31	2	9.82	9.81	8.6	-0.24	32	2	8.71	8.49
Omicron_BQ11	N	370	W	N370W	9.8	-0.28	30	2	9.89	9.72	8.67	-0.17	34	2	9.02	8.33
Omicron_BQ11	N	370	Y	N370Y	9.92	-0.16	18	2	9.94	9.91	8.68	-0.16	18	2	9.2	8.17
Omicron_BQ11	F	371	-	F371-	10.12	0.04	13	2	10.15	10.1	9.04	0.2	18	2	9.32	8.76
Omicron_BQ11	F	371	A	F371A	10.34	0.26	5	2	10.5	10.19	9.18	0.33	6	2	9.59	8.76
Omicron_BQ11	F	371	C	F371C	9.83	-0.26	13	2	9.89	9.76	8.82	-0.02	15	2	8.92	8.72
Omicron_BQ11	F	371	D	F371D	10.11	0.03	8	2	10.11	10.12	8.99	0.15	10	2	9.4	8.59
Omicron_BQ11	F	371	E	F371E	10.01	-0.08	12	2	10.12	9.9	8.91	0.07	17	2	9.07	8.75
Omicron_BQ11	F	371	F	F371F	10.09	0	2564	2	10.11	10.06	8.84	0	3529	2	9.08	8.6
Omicron_BQ11	F	371	G	F371G	10.21	0.12	8	2	10.23	10.19	8.68	-0.17	7	2	9.18	8.18
Omicron_BQ11	F	371	H	F371H	10.16	0.08	12	2	10.16	10.16	8.9	0.06	24	2	9.23	8.56
Omicron_BQ11	F	371	I	F371I	10.07	-0.02	19	2	10.09	10.05	8.67	-0.17	20	2	8.72	8.62
Omicron_BQ11	F	371	K	F371K	10.24	0.15	9	2	10.3	10.18	8.84	0	18	2	8.92	8.76
Omicron_BQ11	F	371	L	F371L	10.11	0.03	13	2	10.13	10.09	8.94	0.1	25	2	9.21	8.66
Omicron_BQ11	F	371	M	F371M	10.03	-0.06	14	2	10.07	9.98	9.02	0.18	17	2	9.21	8.83
Omicron_BQ11	F	371	N	F371N	9.98	-0.11	14	2	9.82	10.14	8.84	0	24	2	9.06	8.63
Omicron_BQ11	F	371	P	F371P	10.15	0.06	9	2	10.13	10.17	8.88	0.04	15	2	9	8.76
Omicron_BQ11	F	371	Q	F371Q	10.11	0.03	8	2	10.13	10.09	8.68	-0.16	12	2	8.8	8.57
Omicron_BQ11	F	371	R	F371R	10.13	0.04	9	2	10.08	10.18	8.83	-0.01	14	2	8.91	8.75
Omicron_BQ11	F	371	S	F371S	10.27	0.19	9	2	10.34	10.2	9.01	0.16	17	2	9.03	8.98
Omicron_BQ11	F	371	T	F371T	10.12	0.03	9	2	9.94	10.3	8.89	0.05	11	2	9.18	8.59
Omicron_BQ11	F	371	V	F371V	10.15	0.06	20	2	10.15	10.15	8.73	-0.11	25	2	9.09	8.36
Omicron_BQ11	F	371	W	F371W	10.11	0.02	19	2	10.07	10.15	8.91	0.07	26	2	9.01	8.81
Omicron_BQ11	F	371	Y	F371Y	10.1	0.01	11	2	10.07	10.12	9.04	0.2	17	2	9.41	8.66
Omicron_BQ11	A	372	-	A372-	9.75	-0.34	18	2	9.33	10.17	9.01	0.17	22	2	9.26	8.77
Omicron_BQ11	A	372	A	A372A	10.09	0	2564	2	10.11	10.06	8.84	0	3529	2	9.08	8.6
Omicron_BQ11	A	372	C	A372C	9.32	-0.77	20	2	9.16	9.48	8.27	-0.57	21	2	8.33	8.21
Omicron_BQ11	A	372	D	A372D	9.98	-0.1	18	2	9.97	10	8.83	-0.01	24	2	9.19	8.48
Omicron_BQ11	A	372	E	A372E	10.21	0.12	14	2	10.21	10.2	8.94	0.1	17	2	9.18	8.7
Omicron_BQ11	A	372	F	A372F	10.04	-0.04	21	2	10.07	10.02	8.99	0.15	25	2	9.15	8.83
Omicron_BQ11	A	372	G	A372G	10.1	0.01	19	2	10.16	10.03	8.99	0.14	26	2	9.28	8.69
Omicron_BQ11	A	372	H	A372H	10.16	0.08	9	2	10.31	10.02	8.59	-0.25	15	2	9.04	8.13
Omicron_BQ11	A	372	I	A372I	10.14	0.06	15	2	10.14	10.14	8.87	0.03	19	2	9.18	8.55
Omicron_BQ11	A	372	K	A372K	10.1	0.02	17	2	10.25	9.95	8.83	-0.02	28	2	9.07	8.58
Omicron_BQ11	A	372	L	A372L	10.04	-0.05	27	2	10.07	10	8.81	-0.03	31	2	9.1	8.51
Omicron_BQ11	A	372	M	A372M	10.04	-0.05	20	2	10.06	10.02	8.69	-0.15	23	2	8.96	8.42
Omicron_BQ11	A	372	N	A372N	9.8	-0.28	13	2	9.68	9.93	8.82	-0.02	21	2	9.08	8.55
Omicron_BQ11	A	372	P	A372P	10.07	-0.01	24	2	10.11	10.04	8.79	-0.06	30	2	9	8.57
Omicron_BQ11	A	372	Q	A372Q	10.26	0.18	12	2	10.3	10.22	9.09	0.24	22	2	9.24	8.93
Omicron_BQ11	A	372	R	A372R	10.15	0.06	8	2	10.05	10.24	8.71	-0.13	17	2	8.89	8.53
Omicron_BQ11	A	372	S	A372S	10.19	0.11	8	2	10.11	10.28	8.85	0.01	13	2	9.01	8.7
Omicron_BQ11	A	372	T	A372T	10.1	0.01	9	2	10.19	10.01	9.03	0.19	17	2	9.26	8.8
Omicron_BQ11	A	372	V	A372V	10.15	0.06	7	2	10.2	10.09	8.79	-0.05	15	2	9.08	8.51
Omicron_BQ11	A	372	W	A372W	10.07	-0.02	16	2	10.1	10.04	8.88	0.04	20	2	9.01	8.75
Omicron_BQ11	A	372	Y	A372Y	10.06	-0.03	14	2	10.18	9.93	8.73	-0.11	16	2	9.13	8.33
Omicron_BQ11	P	373	-	P373-	10.11	0.02	32	2	10.17	10.04	8.85	0.01	35	2	8.96	8.74
Omicron_BQ11	P	373	A	P373A	10.02	-0.06	26	2	10.08	9.97	8.92	0.07	32	2	9.23	8.6
Omicron_BQ11	P	373	C	P373C	9.52	-0.57	33	2	9.56	9.48	8.28	-0.56	32	2	8.53	8.03
Omicron_BQ11	P	373	D	P373D	10.15	0.06	21	2	10.21	10.08	8.84	0	25	2	8.79	8.89
Omicron_BQ11	P	373	E	P373E	10.04	-0.04	21	2	10.01	10.08	9	0.16	29	2	9.17	8.83
Omicron_BQ11	P	373	F	P373F	9.84	-0.25	30	2	9.88	9.79	8.67	-0.17	32	2	8.92	8.43
Omicron_BQ11	P	373	G	P373G	10.19	0.1	25	2	10.29	10.09	8.95	0.11	32	2	9.25	8.65
Omicron_BQ11	P	373	H	P373H	10.17	0.08	21	2	10.15	10.19	8.85	0.01	30	2	9.22	8.48
Omicron_BQ11	P	373	I	P373I	9.69	-0.39	19	2	9.73	9.65	7.97	-0.87	23	2	8.09	7.85
Omicron_BQ11	P	373	K	P373K	10.17	0.08	12	2	10.18	10.16	9.14	0.3	22	2	9.44	8.84
Omicron_BQ11	P	373	L	P373L	9.78	-0.31	30	2	9.79	9.77	8.46	-0.38	32	2	8.73	8.18
Omicron_BQ11	P	373	M	P373M	9.82	-0.26	28	2	9.81	9.83	8.54	-0.31	29	2	8.72	8.35
Omicron_BQ11	P	373	N	P373N	10.05	-0.03	16	2	10.04	10.07	9.1	0.26	20	2	9.48	8.71
Omicron_BQ11	P	373	P	P373P	10.09	0	2564	2	10.11	10.06	8.84	0	3529	2	9.08	8.6
Omicron_BQ11	P	373	Q	P373Q	10.14	0.06	19	2	10.16	10.12	8.81	-0.03	30	2	9.01	8.61
Omicron_BQ11	P	373	R	P373R	10.11	0.02	19	2	10.17	10.04	8.74	-0.1	29	2	9.16	8.32
Omicron_BQ11	P	373	S	P373S	10.12	0.04	17	2	10.14	10.1	8.69	-0.16	26	2	8.82	8.55
Omicron_BQ11	P	373	T	P373T	9.94	-0.14	26	2	9.9	9.98	8.78	-0.06	33	2	9.1	8.47
Omicron_BQ11	P	373	V	P373V	9.64	-0.44	23	2	9.71	9.58	8.41	-0.43	25	2	8.78	8.04
Omicron_BQ11	P	373	W	P373W	9.73	-0.36	29	2	9.8	9.66	8.46	-0.38	28	2	8.62	8.3
Omicron_BQ11	P	373	Y	P373Y	9.95	-0.13	23	2	9.96	9.95	8.7	-0.14	25	2	8.98	8.41
Omicron_BQ11	F	374	-	F374-	10.18	0.09	31	2	10.21	10.14	8.96	0.12	55	2	9.19	8.72
Omicron_BQ11	F	374	A	F374A	10.12	0.03	15	2	10.11	10.12	8.58	-0.26	21	2	8.57	8.59
Omicron_BQ11	F	374	C	F374C	9.44	-0.65	26	2	9.47	9.41	8.7	-0.14	26	2	9.01	8.39
Omicron_BQ11	F	374	D	F374D	10.16	0.08	17	2	10.13	10.19	8.98	0.14	23	2	9.12	8.84
Omicron_BQ11	F	374	E	F374E	10.08	-0.01	18	2	10.09	10.06	9.12	0.28	25	2	9.54	8.7
Omicron_BQ11	F	374	F	F374F	10.09	0	2564	2	10.11	10.06	8.84	0	3529	2	9.08	8.6
Omicron_BQ11	F	374	G	F374G	10.23	0.15	23	2	10.2	10.26	9.06	0.22	33	2	9.41	8.71
Omicron_BQ11	F	374	H	F374H	10.15	0.06	23	2	10.26	10.04	8.83	-0.01	34	2	9.05	8.62
Omicron_BQ11	F	374	I	F374I	10.05	-0.03	16	2	9.97	10.14	8.71	-0.14	25	2	8.86	8.55
Omicron_BQ11	F	374	K	F374K	10.19	0.1	24	2	10.26	10.12	9	0.16	36	2	9.16	8.85
Omicron_BQ11	F	374	L	F374L	10.1	0.02	27	2	10.12	10.08	8.87	0.03	36	2	9.17	8.57
Omicron_BQ11	F	374	M	F374M	10.19	0.1	23	2	10.22	10.16	8.76	-0.08	34	2	9.05	8.47
Omicron_BQ11	F	374	N	F374N	10.21	0.12	21	2	10.33	10.08	8.96	0.12	37	2	9.28	8.63
Omicron_BQ11	F	374	P	F374P	10.16	0.07	22	2	10.22	10.09	8.92	0.08	35	2	9.26	8.58
Omicron_BQ11	F	374	Q	F374Q	10.1	0.02	14	2	10.03	10.17	8.93	0.09	27	2	9	8.87
Omicron_BQ11	F	374	R	F374R	9.94	-0.15	14	2	9.77	10.1	8.96	0.12	21	2	9.07	8.85
Omicron_BQ11	F	374	S	F374S	10.24	0.15	19	2	10.28	10.19	8.87	0.03	30	2	9.12	8.63
Omicron_BQ11	F	374	T	F374T	10.16	0.07	15	2	10.14	10.17	8.89	0.05	26	2	9.44	8.34
Omicron_BQ11	F	374	V	F374V	9.99	-0.1	18	2	10.09	9.89	8.76	-0.08	32	2	9.09	8.43
Omicron_BQ11	F	374	W	F374W	10.16	0.07	23	2	10.21	10.1	8.73	-0.11	29	2	9.05	8.41
Omicron_BQ11	F	374	Y	F374Y	10.11	0.03	18	2	10.19	10.04	8.95	0.11	24	2	9.39	8.51
Omicron_BQ11	F	375	-	F375-	NA	NA	0	0	NA	NA	NA	NA	0	0	NA	NA
Omicron_BQ11	F	375	A	F375A	10.18	0.1	20	2	10.16	10.2	8.9	0.06	21	2	9.19	8.62
Omicron_BQ11	F	375	C	F375C	9.53	-0.55	16	2	9.58	9.48	8.76	-0.08	16	2	8.85	8.67
Omicron_BQ11	F	375	D	F375D	10.03	-0.06	13	2	10.05	10.01	8.93	0.09	18	2	9.3	8.57
Omicron_BQ11	F	375	E	F375E	10.14	0.05	9	2	10.06	10.21	8.64	-0.2	13	2	8.76	8.52
Omicron_BQ11	F	375	F	F375F	10.09	0	2564	2	10.11	10.06	8.84	0	3529	2	9.08	8.6
Omicron_BQ11	F	375	G	F375G	10.22	0.14	4	2	10.18	10.27	9.01	0.16	6	2	9.14	8.87
Omicron_BQ11	F	375	H	F375H	10.09	0.01	21	2	10.03	10.16	8.68	-0.16	28	2	8.97	8.39
Omicron_BQ11	F	375	I	F375I	10.05	-0.03	20	2	9.99	10.11	8.82	-0.02	27	2	9.21	8.44
Omicron_BQ11	F	375	K	F375K	9.91	-0.18	23	2	9.74	10.09	8.67	-0.17	34	2	8.75	8.59
Omicron_BQ11	F	375	L	F375L	9.97	-0.11	25	2	9.86	10.08	8.73	-0.11	36	2	8.7	8.75
Omicron_BQ11	F	375	M	F375M	10.18	0.09	17	2	10.21	10.15	8.99	0.15	29	2	9.17	8.81
Omicron_BQ11	F	375	N	F375N	10.07	-0.01	21	2	10	10.14	8.89	0.05	36	2	9.2	8.59
Omicron_BQ11	F	375	P	F375P	10.17	0.08	16	2	10.2	10.13	8.77	-0.07	27	2	8.99	8.56
Omicron_BQ11	F	375	Q	F375Q	10.24	0.15	15	2	10.29	10.18	8.96	0.12	28	2	9.13	8.79
Omicron_BQ11	F	375	R	F375R	10.18	0.09	16	2	10.22	10.13	8.81	-0.03	22	2	9.12	8.5
Omicron_BQ11	F	375	S	F375S	10.19	0.11	23	2	10.22	10.17	8.93	0.09	29	2	9.24	8.62
Omicron_BQ11	F	375	T	F375T	10.23	0.15	16	2	10.33	10.13	8.69	-0.15	26	2	8.86	8.52
Omicron_BQ11	F	375	V	F375V	10.08	-0.01	15	2	10.04	10.11	8.91	0.07	23	2	9.18	8.65
Omicron_BQ11	F	375	W	F375W	10.2	0.11	13	2	10.2	10.2	8.69	-0.15	27	2	8.92	8.46
Omicron_BQ11	F	375	Y	F375Y	10.09	0	22	2	10.11	10.06	8.79	-0.05	36	2	9.06	8.53
Omicron_BQ11	A	376	-	A376-	10.12	0.03	27	2	10.23	10	8.93	0.09	38	2	9.1	8.76
Omicron_BQ11	A	376	A	A376A	10.09	0	2564	2	10.11	10.06	8.84	0	3529	2	9.08	8.6
Omicron_BQ11	A	376	C	A376C	9.8	-0.28	33	2	9.86	9.75	8.56	-0.28	35	2	8.75	8.37
Omicron_BQ11	A	376	D	A376D	10.02	-0.07	21	2	10.13	9.91	8.78	-0.06	24	2	9.01	8.54
Omicron_BQ11	A	376	E	A376E	10.05	-0.04	17	2	10	10.09	8.77	-0.07	21	2	9.04	8.51
Omicron_BQ11	A	376	F	A376F	10.03	-0.05	25	2	10.09	9.97	8.96	0.11	29	2	9.1	8.81
Omicron_BQ11	A	376	G	A376G	10.04	-0.04	27	2	10.08	10.01	8.69	-0.15	39	2	9.01	8.37
Omicron_BQ11	A	376	H	A376H	10.14	0.05	25	2	10.21	10.06	9.01	0.17	29	2	9.16	8.86
Omicron_BQ11	A	376	I	A376I	10.12	0.03	21	2	10.19	10.05	8.64	-0.2	27	2	9.18	8.1
Omicron_BQ11	A	376	K	A376K	10.22	0.14	15	2	10.25	10.19	8.87	0.03	21	2	9.05	8.69
Omicron_BQ11	A	376	L	A376L	10.21	0.13	18	2	10.18	10.25	8.72	-0.12	28	2	8.98	8.46
Omicron_BQ11	A	376	M	A376M	10.09	0	24	2	10.06	10.11	8.86	0.02	34	2	9.12	8.61
Omicron_BQ11	A	376	N	A376N	10.21	0.12	25	2	10.26	10.16	8.79	-0.05	32	2	9.13	8.45
Omicron_BQ11	A	376	P	A376P	9.98	-0.11	37	2	9.98	9.98	8.7	-0.14	39	2	8.92	8.48
Omicron_BQ11	A	376	Q	A376Q	10.11	0.03	22	2	10.14	10.09	8.73	-0.12	32	2	9.07	8.38
Omicron_BQ11	A	376	R	A376R	10.09	0	27	2	10.1	10.07	8.82	-0.02	40	2	9.09	8.54
Omicron_BQ11	A	376	S	A376S	10.06	-0.03	18	2	10.05	10.06	8.82	-0.02	31	2	9.11	8.54
Omicron_BQ11	A	376	T	A376T	9.98	-0.11	21	2	9.8	10.16	8.68	-0.16	26	2	9.14	8.23
Omicron_BQ11	A	376	V	A376V	10.14	0.06	26	2	10.15	10.13	8.79	-0.05	34	2	9.08	8.51
Omicron_BQ11	A	376	W	A376W	10.09	0	20	2	10.09	10.08	8.75	-0.1	28	2	8.99	8.5
Omicron_BQ11	A	376	Y	A376Y	10.06	-0.02	21	2	10.1	10.02	8.96	0.12	33	2	9.28	8.64
Omicron_BQ11	F	377	-	F377-	9.76	-0.32	21	2	9.82	9.71	8.59	-0.25	20	2	8.9	8.29
Omicron_BQ11	F	377	A	F377A	9.97	-0.11	21	2	9.82	10.12	8.77	-0.07	25	2	8.98	8.55
Omicron_BQ11	F	377	C	F377C	10.12	0.03	20	2	10.23	10	8.88	0.04	26	2	9.1	8.66
Omicron_BQ11	F	377	D	F377D	9.66	-0.43	22	2	9.67	9.64	7.54	-1.3	26	2	7.74	7.34
Omicron_BQ11	F	377	E	F377E	9.54	-0.55	12	2	9.61	9.46	7.98	-0.86	16	2	8.11	7.85
Omicron_BQ11	F	377	F	F377F	10.09	0	2564	2	10.11	10.06	8.84	0	3529	2	9.08	8.6
Omicron_BQ11	F	377	G	F377G	9.91	-0.18	16	2	9.83	9.99	8.8	-0.04	17	2	9.1	8.5
Omicron_BQ11	F	377	H	F377H	10.06	-0.03	28	2	10.06	10.06	8.86	0.01	34	2	9.01	8.7
Omicron_BQ11	F	377	I	F377I	10.14	0.05	25	2	10.17	10.11	8.83	-0.01	31	2	9.15	8.5
Omicron_BQ11	F	377	K	F377K	10.08	-0.01	14	2	10.17	10	8.61	-0.23	23	2	8.71	8.51
Omicron_BQ11	F	377	L	F377L	10.15	0.06	23	2	10.22	10.07	9.03	0.18	32	2	9.29	8.76
Omicron_BQ11	F	377	M	F377M	10.12	0.03	16	2	10.18	10.05	8.82	-0.03	19	2	9	8.63
Omicron_BQ11	F	377	N	F377N	9.59	-0.5	18	2	9.55	9.63	7.91	-0.94	16	2	8.28	7.53
Omicron_BQ11	F	377	P	F377P	9.97	-0.11	22	2	10.07	9.88	8.69	-0.15	28	2	9.1	8.28
Omicron_BQ11	F	377	Q	F377Q	10	-0.08	28	2	10.08	9.92	8.41	-0.44	30	2	8.77	8.05
Omicron_BQ11	F	377	R	F377R	10.05	-0.03	28	2	10.05	10.06	8.68	-0.16	30	2	8.97	8.39
Omicron_BQ11	F	377	S	F377S	9.96	-0.13	18	2	9.91	10.01	8.63	-0.21	21	2	9	8.26
Omicron_BQ11	F	377	T	F377T	10.16	0.08	17	2	10.19	10.14	8.88	0.04	26	2	9.17	8.59
Omicron_BQ11	F	377	V	F377V	10.18	0.09	20	2	10.25	10.1	8.89	0.04	25	2	9.17	8.6
Omicron_BQ11	F	377	W	F377W	10.22	0.13	17	2	10.27	10.16	9.11	0.27	24	2	9.5	8.73
Omicron_BQ11	F	377	Y	F377Y	10.1	0.01	22	2	10.11	10.09	8.92	0.08	27	2	9.3	8.54
Omicron_BQ11	K	378	-	K378-	9.06	-1.02	25	2	9.08	9.05	7.2	-1.64	28	2	7.11	7.3
Omicron_BQ11	K	378	A	K378A	9.73	-0.35	28	2	9.76	9.7	8.44	-0.41	28	2	8.54	8.33
Omicron_BQ11	K	378	C	K378C	9.36	-0.72	23	2	9.42	9.3	8.07	-0.78	21	2	8.41	7.72
Omicron_BQ11	K	378	D	K378D	10	-0.08	18	2	9.95	10.05	8.71	-0.13	21	2	9.01	8.41
Omicron_BQ11	K	378	E	K378E	9.91	-0.18	26	2	9.95	9.86	8.87	0.03	25	2	9	8.74
Omicron_BQ11	K	378	F	K378F	9.59	-0.5	16	2	9.58	9.6	8.17	-0.67	18	2	8.34	7.99
Omicron_BQ11	K	378	G	K378G	9.54	-0.54	19	2	9.59	9.5	7.36	-1.48	19	2	7.46	7.26
Omicron_BQ11	K	378	H	K378H	10.07	-0.02	15	2	10.07	10.06	8.8	-0.04	24	2	9.04	8.57
Omicron_BQ11	K	378	I	K378I	9.75	-0.33	27	2	9.8	9.7	8.55	-0.29	27	2	8.87	8.22
Omicron_BQ11	K	378	K	K378K	10.09	0	2564	2	10.11	10.06	8.84	0	3529	2	9.08	8.6
Omicron_BQ11	K	378	L	K378L	9.62	-0.46	22	2	9.73	9.52	8.39	-0.46	23	2	8.54	8.24
Omicron_BQ11	K	378	M	K378M	9.74	-0.35	23	2	9.82	9.66	8.65	-0.19	26	2	8.85	8.45
Omicron_BQ11	K	378	N	K378N	10.06	-0.02	23	2	10.11	10.02	8.91	0.06	28	2	9.34	8.47
Omicron_BQ11	K	378	P	K378P	9.38	-0.71	25	2	9.45	9.31	7.08	-1.76	27	2	7.28	6.88
Omicron_BQ11	K	378	Q	K378Q	10.09	0.01	24	2	10.16	10.03	8.86	0.02	34	2	9.1	8.62
Omicron_BQ11	K	378	R	K378R	10.11	0.03	25	2	10.09	10.14	8.8	-0.05	36	2	9.05	8.54
Omicron_BQ11	K	378	S	K378S	9.88	-0.2	20	2	9.91	9.85	8.89	0.05	21	2	9.03	8.75
Omicron_BQ11	K	378	T	K378T	10.01	-0.07	19	2	10.07	9.95	8.56	-0.29	27	2	9.05	8.06
Omicron_BQ11	K	378	V	K378V	9.83	-0.26	27	2	9.92	9.73	8.66	-0.18	31	2	9.03	8.3
Omicron_BQ11	K	378	W	K378W	9.54	-0.55	21	2	9.61	9.46	8.18	-0.66	22	2	8.32	8.05
Omicron_BQ11	K	378	Y	K378Y	9.64	-0.45	22	2	9.72	9.56	8.38	-0.47	23	2	8.75	8
Omicron_BQ11	C	379	-	C379-	7.36	-2.72	16	2	6.99	7.74	6.27	-2.57	21	2	6.42	6.11
Omicron_BQ11	C	379	A	C379A	9.14	-0.94	17	2	9.14	9.14	6.73	-2.11	18	2	6.69	6.77
Omicron_BQ11	C	379	C	C379C	10.09	0	2564	2	10.11	10.06	8.84	0	3529	2	9.08	8.6
Omicron_BQ11	C	379	D	C379D	7.82	-2.27	15	2	7.38	8.25	6.41	-2.43	20	2	6.53	6.29
Omicron_BQ11	C	379	E	C379E	8.94	-1.15	18	2	9.08	8.8	6.63	-2.21	20	2	6.9	6.37
Omicron_BQ11	C	379	F	C379F	9.59	-0.5	11	2	9.68	9.49	7.87	-0.97	13	2	8.03	7.72
Omicron_BQ11	C	379	G	C379G	8.74	-1.35	18	2	8.55	8.92	6.59	-2.25	24	2	6.55	6.63
Omicron_BQ11	C	379	H	C379H	9.1	-0.99	16	2	9.16	9.03	6.82	-2.03	19	2	7.02	6.61
Omicron_BQ11	C	379	I	C379I	9.06	-1.03	29	2	9.01	9.1	6.84	-2.01	29	2	6.88	6.8
Omicron_BQ11	C	379	K	C379K	7.71	-2.38	9	2	7.5	7.91	6.3	-2.54	14	2	6.27	6.32
Omicron_BQ11	C	379	L	C379L	9.16	-0.92	24	2	9.18	9.14	7.06	-1.78	28	2	7.14	6.98
Omicron_BQ11	C	379	M	C379M	9.2	-0.89	13	2	9.28	9.12	6.96	-1.88	14	2	7.09	6.83
Omicron_BQ11	C	379	N	C379N	8.91	-1.17	16	2	8.86	8.97	6.71	-2.13	22	2	6.94	6.48
Omicron_BQ11	C	379	P	C379P	7.73	-2.35	8	2	7.13	8.33	6.3	-2.54	14	2	6.33	6.26
Omicron_BQ11	C	379	Q	C379Q	8.7	-1.38	21	2	8.69	8.71	6.37	-2.47	27	2	6.41	6.33
Omicron_BQ11	C	379	R	C379R	7.64	-2.45	26	2	7.13	8.14	6.3	-2.55	35	2	6.4	6.19
Omicron_BQ11	C	379	S	C379S	9.18	-0.91	13	2	9.32	9.04	7.06	-1.78	17	2	7.2	6.92
Omicron_BQ11	C	379	T	C379T	9.44	-0.65	16	2	9.52	9.35	7.17	-1.67	19	2	7.28	7.06
Omicron_BQ11	C	379	V	C379V	9.32	-0.77	25	2	9.33	9.31	7.14	-1.7	28	2	7.21	7.08
Omicron_BQ11	C	379	W	C379W	10	-0.08	17	2	9.95	10.06	8.66	-0.19	16	2	8.96	8.35
Omicron_BQ11	C	379	Y	C379Y	9.57	-0.52	19	2	9.66	9.47	7.28	-1.56	20	2	7.44	7.12
Omicron_BQ11	Y	380	-	Y380-	7.52	-2.57	36	2	7.15	7.88	6.5	-2.34	46	2	6.55	6.45
Omicron_BQ11	Y	380	A	Y380A	9.25	-0.84	21	2	9.33	9.16	7.02	-1.82	22	2	7.17	6.87
Omicron_BQ11	Y	380	C	Y380C	9.28	-0.8	26	2	9.32	9.24	7.14	-1.7	28	2	7.2	7.08
Omicron_BQ11	Y	380	D	Y380D	8.91	-1.18	30	2	8.98	8.83	6.63	-2.21	38	2	6.75	6.51
Omicron_BQ11	Y	380	E	Y380E	9.22	-0.87	18	2	9.13	9.3	7.11	-1.73	18	2	6.92	7.29
Omicron_BQ11	Y	380	F	Y380F	10.1	0.01	18	2	10.06	10.14	8.9	0.06	25	2	9.05	8.75
Omicron_BQ11	Y	380	G	Y380G	7.61	-2.48	17	2	7.38	7.83	6.8	-2.05	23	2	6.98	6.61
Omicron_BQ11	Y	380	H	Y380H	9.71	-0.37	26	2	9.82	9.61	8.19	-0.65	28	2	8.46	7.92
Omicron_BQ11	Y	380	I	Y380I	9.51	-0.58	32	2	9.58	9.44	7.72	-1.12	34	2	7.87	7.57
Omicron_BQ11	Y	380	K	Y380K	9.41	-0.67	29	2	9.52	9.31	7.18	-1.66	29	2	7.43	6.94
Omicron_BQ11	Y	380	L	Y380L	9.15	-0.93	31	2	9.23	9.08	6.94	-1.9	32	2	7.04	6.84
Omicron_BQ11	Y	380	M	Y380M	9.49	-0.6	28	2	9.5	9.47	7.27	-1.57	29	2	7.34	7.2
Omicron_BQ11	Y	380	N	Y380N	9.41	-0.68	24	2	9.55	9.26	7.18	-1.66	27	2	7.31	7.06
Omicron_BQ11	Y	380	P	Y380P	7.44	-2.65	28	2	7.86	7.01	6.75	-2.09	35	2	7.05	6.45
Omicron_BQ11	Y	380	Q	Y380Q	9.31	-0.78	31	2	9.33	9.29	7.05	-1.79	40	2	7.16	6.95
Omicron_BQ11	Y	380	R	Y380R	9.59	-0.5	20	2	9.67	9.51	7.38	-1.46	22	2	7.52	7.24
Omicron_BQ11	Y	380	S	Y380S	9.43	-0.65	29	2	9.5	9.36	7.33	-1.52	32	2	7.29	7.36
Omicron_BQ11	Y	380	T	Y380T	9.55	-0.53	33	2	9.58	9.52	7.66	-1.18	35	2	7.71	7.62
Omicron_BQ11	Y	380	V	Y380V	9.56	-0.52	28	2	9.62	9.5	7.72	-1.12	30	2	7.86	7.58
Omicron_BQ11	Y	380	W	Y380W	10.05	-0.03	11	2	10.11	10	8.95	0.11	22	2	9.13	8.77
Omicron_BQ11	Y	380	Y	Y380Y	10.09	0	2564	2	10.11	10.06	8.84	0	3529	2	9.08	8.6
Omicron_BQ11	G	381	-	G381-	8.98	-1.1	32	2	9.02	8.95	6.59	-2.25	37	2	6.61	6.56
Omicron_BQ11	G	381	A	G381A	9.7	-0.38	15	2	9.7	9.7	8.26	-0.58	16	2	8.43	8.09
Omicron_BQ11	G	381	C	G381C	9.51	-0.57	36	2	9.62	9.41	7.51	-1.33	38	2	7.72	7.29
Omicron_BQ11	G	381	D	G381D	9.61	-0.47	30	2	9.64	9.58	7.97	-0.87	32	2	8.35	7.58
Omicron_BQ11	G	381	E	G381E	9.63	-0.45	20	2	9.71	9.56	7.68	-1.16	20	2	7.85	7.51
Omicron_BQ11	G	381	F	G381F	9.5	-0.59	31	2	9.5	9.5	7.52	-1.32	32	2	7.7	7.35
Omicron_BQ11	G	381	G	G381G	10.09	0	2564	2	10.11	10.06	8.84	0	3529	2	9.08	8.6
Omicron_BQ11	G	381	H	G381H	10.03	-0.05	23	2	10.05	10.01	8.88	0.04	26	2	9.01	8.75
Omicron_BQ11	G	381	I	G381I	9.56	-0.53	23	2	9.62	9.5	7.14	-1.7	28	2	7.26	7.02
Omicron_BQ11	G	381	K	G381K	10.13	0.04	24	2	10.15	10.1	8.65	-0.19	33	2	8.95	8.36
Omicron_BQ11	G	381	L	G381L	9.56	-0.52	25	2	9.62	9.5	7.42	-1.42	30	2	7.6	7.25
Omicron_BQ11	G	381	M	G381M	9.56	-0.52	35	2	9.58	9.55	7.87	-0.97	35	2	8.14	7.61
Omicron_BQ11	G	381	N	G381N	10.05	-0.04	20	2	9.93	10.17	8.84	0	25	2	9.21	8.48
Omicron_BQ11	G	381	P	G381P	9.48	-0.61	25	2	9.6	9.35	7.14	-1.7	29	2	7.21	7.06
Omicron_BQ11	G	381	Q	G381Q	9.94	-0.15	34	2	9.95	9.92	8.83	-0.01	38	2	9.08	8.58
Omicron_BQ11	G	381	R	G381R	10.1	0.01	16	2	10.19	10.01	9.03	0.19	22	2	9.24	8.81
Omicron_BQ11	G	381	S	G381S	9.78	-0.31	34	2	9.78	9.77	8.66	-0.18	35	2	9.02	8.31
Omicron_BQ11	G	381	T	G381T	9.61	-0.47	32	2	9.65	9.57	7.82	-1.02	35	2	7.86	7.78
Omicron_BQ11	G	381	V	G381V	9.57	-0.51	25	2	9.62	9.53	7.59	-1.25	25	2	7.65	7.54
Omicron_BQ11	G	381	W	G381W	9.4	-0.69	21	2	9.45	9.34	7.24	-1.6	20	2	7.25	7.22
Omicron_BQ11	G	381	Y	G381Y	9.55	-0.54	28	2	9.6	9.49	7.35	-1.49	29	2	7.45	7.25
Omicron_BQ11	V	382	-	V382-	9.4	-0.69	25	2	9.34	9.46	7.45	-1.39	29	2	7.41	7.49
Omicron_BQ11	V	382	A	V382A	9.8	-0.28	17	2	9.86	9.75	8.31	-0.53	16	2	8.48	8.13
Omicron_BQ11	V	382	C	V382C	9.79	-0.3	11	2	9.78	9.8	8.61	-0.23	11	2	9.17	8.06
Omicron_BQ11	V	382	D	V382D	9.51	-0.57	14	2	9.47	9.55	7.73	-1.11	17	2	7.89	7.57
Omicron_BQ11	V	382	E	V382E	9.52	-0.57	25	2	9.55	9.49	7.87	-0.98	28	2	7.99	7.74
Omicron_BQ11	V	382	F	V382F	9.95	-0.14	18	2	9.8	10.11	8.55	-0.29	26	2	8.78	8.32
Omicron_BQ11	V	382	G	V382G	9.55	-0.54	15	2	9.58	9.52	7.38	-1.46	15	2	7.58	7.19
Omicron_BQ11	V	382	H	V382H	9.59	-0.5	24	2	9.64	9.54	8.31	-0.53	24	2	8.39	8.24
Omicron_BQ11	V	382	I	V382I	10.02	-0.07	22	2	10.01	10.03	8.69	-0.15	23	2	9.12	8.26
Omicron_BQ11	V	382	K	V382K	9.61	-0.48	18	2	9.71	9.51	7.74	-1.1	17	2	8.04	7.44
Omicron_BQ11	V	382	L	V382L	10.03	-0.05	22	2	9.96	10.11	8.95	0.11	27	2	9.24	8.67
Omicron_BQ11	V	382	M	V382M	10.04	-0.05	24	2	10.07	10.01	8.78	-0.06	29	2	8.87	8.69
Omicron_BQ11	V	382	N	V382N	9.55	-0.54	24	2	9.45	9.65	7.78	-1.07	27	2	7.84	7.71
Omicron_BQ11	V	382	P	V382P	9.68	-0.41	24	2	9.74	9.62	8.25	-0.59	27	2	8.36	8.15
Omicron_BQ11	V	382	Q	V382Q	9.59	-0.5	31	2	9.66	9.52	7.86	-0.98	31	2	8.01	7.72
Omicron_BQ11	V	382	R	V382R	9.58	-0.5	22	2	9.6	9.57	7.84	-1	21	2	7.95	7.74
Omicron_BQ11	V	382	S	V382S	9.62	-0.47	15	2	9.56	9.67	7.86	-0.98	17	2	8.1	7.62
Omicron_BQ11	V	382	T	V382T	10.1	0.01	18	2	10.06	10.13	8.8	-0.04	19	2	9.22	8.39
Omicron_BQ11	V	382	V	V382V	10.09	0	2564	2	10.11	10.06	8.84	0	3529	2	9.08	8.6
Omicron_BQ11	V	382	W	V382W	9.74	-0.34	29	2	9.76	9.72	8.35	-0.5	31	2	8.58	8.11
Omicron_BQ11	V	382	Y	V382Y	9.88	-0.21	19	2	9.86	9.9	8.65	-0.19	23	2	8.92	8.39
Omicron_BQ11	S	383	-	S383-	10.01	-0.08	23	2	10.04	9.98	8.75	-0.09	26	2	8.86	8.64
Omicron_BQ11	S	383	A	S383A	10.1	0.02	27	2	10.14	10.07	8.78	-0.06	32	2	8.99	8.58
Omicron_BQ11	S	383	C	S383C	9.49	-0.6	33	2	9.55	9.42	8.43	-0.41	39	2	8.76	8.11
Omicron_BQ11	S	383	D	S383D	10.02	-0.06	27	2	10.12	9.93	8.91	0.07	40	2	9.11	8.72
Omicron_BQ11	S	383	E	S383E	10.19	0.1	17	2	10.16	10.21	8.78	-0.06	25	2	9.05	8.51
Omicron_BQ11	S	383	F	S383F	9.71	-0.38	30	2	9.67	9.74	8.53	-0.31	33	2	8.65	8.4
Omicron_BQ11	S	383	G	S383G	9.95	-0.13	38	2	9.89	10.02	8.7	-0.14	44	2	8.85	8.56
Omicron_BQ11	S	383	H	S383H	10.09	0	28	2	10.06	10.12	8.79	-0.05	35	2	9.11	8.47
Omicron_BQ11	S	383	I	S383I	10.08	-0.01	27	2	10.14	10.02	8.51	-0.33	38	2	8.82	8.2
Omicron_BQ11	S	383	K	S383K	10.06	-0.03	25	2	10.09	10.03	8.65	-0.19	36	2	8.74	8.56
Omicron_BQ11	S	383	L	S383L	10.05	-0.03	27	2	10.14	9.96	8.72	-0.12	40	2	9	8.44
Omicron_BQ11	S	383	M	S383M	10.02	-0.06	24	2	10.03	10.01	8.76	-0.08	33	2	9.2	8.33
Omicron_BQ11	S	383	N	S383N	10.09	0	18	2	10.08	10.1	8.73	-0.11	23	2	8.87	8.59
Omicron_BQ11	S	383	P	S383P	9.97	-0.11	30	2	10.06	9.88	8.74	-0.11	41	2	9.14	8.33
Omicron_BQ11	S	383	Q	S383Q	10.12	0.03	22	2	10.13	10.1	8.68	-0.16	27	2	9.15	8.21
Omicron_BQ11	S	383	R	S383R	9.91	-0.17	49	2	10.03	9.79	8.77	-0.07	56	2	9.04	8.5
Omicron_BQ11	S	383	S	S383S	10.09	0	2564	2	10.11	10.06	8.84	0	3529	2	9.08	8.6
Omicron_BQ11	S	383	T	S383T	10.12	0.04	29	2	10.2	10.04	8.72	-0.12	45	2	9.03	8.41
Omicron_BQ11	S	383	V	S383V	9.94	-0.14	31	2	9.83	10.06	8.63	-0.21	38	2	8.56	8.71
Omicron_BQ11	S	383	W	S383W	9.64	-0.44	32	2	9.67	9.62	8.47	-0.37	32	2	8.65	8.29
Omicron_BQ11	S	383	Y	S383Y	9.86	-0.22	27	2	9.91	9.82	8.65	-0.19	30	2	8.85	8.45
Omicron_BQ11	P	384	-	P384-	9.88	-0.21	24	2	9.93	9.82	8.62	-0.22	27	2	9.02	8.23
Omicron_BQ11	P	384	A	P384A	10.07	-0.02	18	2	10.01	10.13	8.74	-0.1	23	2	8.96	8.53
Omicron_BQ11	P	384	C	P384C	9.4	-0.68	26	2	9.34	9.46	8.52	-0.32	31	2	8.84	8.2
Omicron_BQ11	P	384	D	P384D	10.02	-0.07	22	2	10.08	9.95	8.88	0.04	28	2	8.97	8.79
Omicron_BQ11	P	384	E	P384E	10.1	0.01	17	2	10.12	10.08	9.06	0.22	31	2	9.32	8.79
Omicron_BQ11	P	384	F	P384F	10.11	0.02	24	2	10.11	10.1	8.88	0.04	30	2	9.11	8.65
Omicron_BQ11	P	384	G	P384G	10.03	-0.05	27	2	10.02	10.05	8.74	-0.1	29	2	8.93	8.55
Omicron_BQ11	P	384	H	P384H	9.87	-0.22	18	2	9.74	9.99	8.77	-0.07	28	2	9.01	8.53
Omicron_BQ11	P	384	I	P384I	9.93	-0.16	14	2	9.82	10.04	9.02	0.18	19	2	9.25	8.8
Omicron_BQ11	P	384	K	P384K	9.96	-0.13	12	2	9.76	10.15	8.95	0.1	23	2	9.16	8.73
Omicron_BQ11	P	384	L	P384L	10.02	-0.07	16	2	10.06	9.98	8.98	0.14	27	2	9.18	8.78
Omicron_BQ11	P	384	M	P384M	10.15	0.06	12	2	10.22	10.07	8.72	-0.12	20	2	9.07	8.37
Omicron_BQ11	P	384	N	P384N	10.1	0.02	13	2	10.15	10.06	8.83	-0.01	21	2	8.91	8.76
Omicron_BQ11	P	384	P	P384P	10.09	0	2564	2	10.11	10.06	8.84	0	3529	2	9.08	8.6
Omicron_BQ11	P	384	Q	P384Q	10.17	0.08	34	2	10.22	10.12	8.77	-0.07	40	2	8.98	8.57
Omicron_BQ11	P	384	R	P384R	10.05	-0.03	19	2	10.08	10.03	8.84	0	40	2	9.13	8.55
Omicron_BQ11	P	384	S	P384S	10.11	0.02	11	2	10.14	10.07	8.98	0.14	29	2	9.25	8.7
Omicron_BQ11	P	384	T	P384T	10.05	-0.04	16	2	10.08	10.02	8.53	-0.31	17	2	8.78	8.29
Omicron_BQ11	P	384	V	P384V	10.13	0.04	25	2	10.15	10.1	8.78	-0.06	38	2	9.12	8.45
Omicron_BQ11	P	384	W	P384W	10.2	0.11	16	2	10.22	10.18	9.02	0.18	24	2	9.19	8.85
Omicron_BQ11	P	384	Y	P384Y	10.16	0.07	16	2	10.18	10.13	8.99	0.15	26	2	9.4	8.58
Omicron_BQ11	T	385	-	T385-	9.88	-0.21	27	2	9.86	9.9	8.68	-0.16	26	2	9.18	8.17
Omicron_BQ11	T	385	A	T385A	10.11	0.03	13	2	10.04	10.18	9	0.16	20	2	9.32	8.67
Omicron_BQ11	T	385	C	T385C	9.44	-0.64	20	2	9.45	9.43	8.37	-0.47	21	2	8.81	7.92
Omicron_BQ11	T	385	D	T385D	10.03	-0.05	18	2	10.15	9.91	8.89	0.05	23	2	9.19	8.59
Omicron_BQ11	T	385	E	T385E	10.23	0.14	12	2	10.2	10.25	8.72	-0.12	17	2	9.15	8.29
Omicron_BQ11	T	385	F	T385F	9.79	-0.3	15	2	9.64	9.93	8.68	-0.16	18	2	8.91	8.46
Omicron_BQ11	T	385	G	T385G	10.09	0.01	10	2	10.09	10.1	8.74	-0.1	14	2	8.81	8.68
Omicron_BQ11	T	385	H	T385H	9.7	-0.38	19	2	9.37	10.03	8.74	-0.1	29	2	9.07	8.41
Omicron_BQ11	T	385	I	T385I	10.04	-0.04	16	2	10.07	10.02	8.82	-0.02	22	2	9.06	8.58
Omicron_BQ11	T	385	K	T385K	10.16	0.08	14	2	10.21	10.11	8.87	0.02	22	2	8.98	8.75
Omicron_BQ11	T	385	L	T385L	10	-0.08	16	2	10.05	9.96	8.8	-0.05	19	2	9.08	8.51
Omicron_BQ11	T	385	M	T385M	10.02	-0.07	11	2	10.01	10.02	8.73	-0.11	17	2	8.97	8.5
Omicron_BQ11	T	385	N	T385N	10.17	0.09	17	2	10.19	10.15	8.83	-0.01	22	2	9.04	8.62
Omicron_BQ11	T	385	P	T385P	10.12	0.04	18	2	10.18	10.07	8.87	0.03	20	2	9.2	8.55
Omicron_BQ11	T	385	Q	T385Q	10.14	0.05	15	2	10.18	10.09	8.84	0	23	2	9.18	8.51
Omicron_BQ11	T	385	R	T385R	10.05	-0.03	30	2	10.07	10.04	8.9	0.06	32	2	9.24	8.56
Omicron_BQ11	T	385	S	T385S	10.13	0.04	16	2	10.08	10.18	8.87	0.03	21	2	9.21	8.52
Omicron_BQ11	T	385	T	T385T	10.09	0	2564	2	10.11	10.06	8.84	0	3529	2	9.08	8.6
Omicron_BQ11	T	385	V	T385V	10.01	-0.08	19	2	10.11	9.91	8.77	-0.07	24	2	8.96	8.58
Omicron_BQ11	T	385	W	T385W	9.9	-0.18	35	2	9.87	9.94	8.71	-0.13	38	2	8.95	8.47
Omicron_BQ11	T	385	Y	T385Y	9.99	-0.1	22	2	9.99	9.98	9.08	0.23	21	2	9.43	8.72
Omicron_BQ11	K	386	-	K386-	9.74	-0.34	24	2	9.76	9.72	8.62	-0.22	26	2	8.97	8.26
Omicron_BQ11	K	386	A	K386A	10.11	0.02	17	2	10.02	10.19	8.92	0.08	21	2	9.11	8.73
Omicron_BQ11	K	386	C	K386C	9.68	-0.41	22	2	9.62	9.73	8.64	-0.2	22	2	8.82	8.46
Omicron_BQ11	K	386	D	K386D	10.1	0.02	20	2	10.09	10.11	8.84	0	24	2	9.1	8.59
Omicron_BQ11	K	386	E	K386E	10.14	0.05	17	2	10.13	10.14	9.1	0.26	24	2	9.18	9.03
Omicron_BQ11	K	386	F	K386F	9.75	-0.34	20	2	9.74	9.76	8.64	-0.2	22	2	8.66	8.63
Omicron_BQ11	K	386	G	K386G	10.03	-0.05	19	2	10.09	9.97	8.8	-0.05	22	2	8.89	8.7
Omicron_BQ11	K	386	H	K386H	10.09	0.01	20	2	10.18	10.01	8.84	0	30	2	9.06	8.62
Omicron_BQ11	K	386	I	K386I	9.88	-0.21	21	2	9.86	9.9	8.8	-0.04	24	2	9.04	8.57
Omicron_BQ11	K	386	K	K386K	10.09	0	2564	2	10.11	10.06	8.84	0	3529	2	9.08	8.6
Omicron_BQ11	K	386	L	K386L	10	-0.08	22	2	10.05	9.95	8.76	-0.09	30	2	9.13	8.39
Omicron_BQ11	K	386	M	K386M	10.06	-0.03	18	2	10.17	9.95	8.77	-0.07	21	2	9.03	8.51
Omicron_BQ11	K	386	N	K386N	10.08	-0.01	15	2	10.16	9.99	8.97	0.13	25	2	9.29	8.64
Omicron_BQ11	K	386	P	K386P	9.63	-0.46	42	2	9.69	9.57	8.31	-0.53	42	2	8.61	8
Omicron_BQ11	K	386	Q	K386Q	10.05	-0.03	18	2	10.07	10.03	8.9	0.06	24	2	9.01	8.79
Omicron_BQ11	K	386	R	K386R	10.11	0.02	17	2	10.07	10.14	8.76	-0.08	20	2	9.07	8.46
Omicron_BQ11	K	386	S	K386S	10.14	0.05	21	2	10.11	10.17	8.75	-0.1	25	2	8.92	8.57
Omicron_BQ11	K	386	T	K386T	10.09	0	25	2	10.08	10.09	9.02	0.18	32	2	9.29	8.75
Omicron_BQ11	K	386	V	K386V	10.04	-0.04	11	2	10.08	10	8.7	-0.15	13	2	8.93	8.46
Omicron_BQ11	K	386	W	K386W	9.51	-0.57	14	2	9.63	9.39	8.06	-0.79	12	2	8.66	7.45
Omicron_BQ11	K	386	Y	K386Y	10.03	-0.06	20	2	9.99	10.06	8.79	-0.05	22	2	9.07	8.52
Omicron_BQ11	L	387	-	L387-	9.55	-0.53	27	2	9.64	9.47	8.39	-0.45	28	2	8.56	8.22
Omicron_BQ11	L	387	A	L387A	9.81	-0.27	19	2	9.87	9.75	8.46	-0.38	16	2	8.89	8.03
Omicron_BQ11	L	387	C	L387C	9.47	-0.62	18	2	9.44	9.5	7.99	-0.86	20	2	8.19	7.78
Omicron_BQ11	L	387	D	L387D	9.64	-0.44	20	2	9.65	9.63	8.46	-0.38	21	2	8.69	8.22
Omicron_BQ11	L	387	E	L387E	9.61	-0.47	13	2	9.63	9.6	8.44	-0.4	13	2	8.53	8.35
Omicron_BQ11	L	387	F	L387F	9.81	-0.27	14	2	9.83	9.8	8.44	-0.4	15	2	8.68	8.2
Omicron_BQ11	L	387	G	L387G	9.61	-0.48	20	2	9.59	9.63	8.51	-0.33	21	2	8.52	8.51
Omicron_BQ11	L	387	H	L387H	9.64	-0.44	15	2	9.65	9.63	8.32	-0.52	18	2	8.3	8.35
Omicron_BQ11	L	387	I	L387I	9.95	-0.13	9	2	10.02	9.89	8.89	0.05	9	2	8.87	8.91
Omicron_BQ11	L	387	K	L387K	9.62	-0.47	10	2	9.62	9.62	8.32	-0.52	10	2	8.69	7.96
Omicron_BQ11	L	387	L	L387L	10.09	0	2564	2	10.11	10.06	8.84	0	3529	2	9.08	8.6
Omicron_BQ11	L	387	M	L387M	10.01	-0.07	24	2	10.07	9.95	8.91	0.06	24	2	9.15	8.66
Omicron_BQ11	L	387	N	L387N	9.62	-0.47	20	2	9.56	9.68	8.49	-0.35	18	2	8.74	8.24
Omicron_BQ11	L	387	P	L387P	9.55	-0.53	17	2	9.65	9.46	8.41	-0.44	18	2	8.63	8.19
Omicron_BQ11	L	387	Q	L387Q	9.59	-0.5	19	2	9.73	9.44	8.27	-0.57	17	2	8.67	7.87
Omicron_BQ11	L	387	R	L387R	9.45	-0.64	21	2	9.53	9.37	8.04	-0.8	23	2	8.38	7.71
Omicron_BQ11	L	387	S	L387S	9.66	-0.43	15	2	9.6	9.72	8.31	-0.53	17	2	8.55	8.07
Omicron_BQ11	L	387	T	L387T	9.58	-0.5	21	2	9.61	9.56	8.47	-0.37	19	2	8.55	8.38
Omicron_BQ11	L	387	V	L387V	9.77	-0.31	18	2	9.67	9.87	8.32	-0.52	19	2	8.39	8.26
Omicron_BQ11	L	387	W	L387W	9.77	-0.32	9	2	9.91	9.63	8.64	-0.2	12	2	8.99	8.29
Omicron_BQ11	L	387	Y	L387Y	9.54	-0.54	9	2	9.49	9.6	8.2	-0.64	9	2	8.42	7.98
Omicron_BQ11	N	388	-	N388-	9.66	-0.43	25	2	9.69	9.63	7.94	-0.9	26	2	7.79	8.09
Omicron_BQ11	N	388	A	N388A	10.13	0.05	5	2	10.2	10.06	8.94	0.09	4	2	8.9	8.97
Omicron_BQ11	N	388	C	N388C	9.66	-0.43	16	2	9.81	9.5	8.7	-0.14	16	2	8.76	8.64
Omicron_BQ11	N	388	D	N388D	10.06	-0.03	16	2	10.22	9.89	8.75	-0.09	26	2	8.77	8.73
Omicron_BQ11	N	388	E	N388E	10.07	-0.02	24	2	10.11	10.02	8.82	-0.02	33	2	9.07	8.57
Omicron_BQ11	N	388	F	N388F	9.9	-0.19	22	2	9.94	9.86	8.74	-0.1	28	2	9	8.49
Omicron_BQ11	N	388	G	N388G	10.17	0.08	12	2	10.19	10.14	8.95	0.11	17	2	9.1	8.8
Omicron_BQ11	N	388	H	N388H	10.03	-0.05	18	2	10.16	9.9	8.87	0.03	24	2	9.16	8.57
Omicron_BQ11	N	388	I	N388I	9.97	-0.12	20	2	9.96	9.97	8.47	-0.37	20	2	8.97	7.97
Omicron_BQ11	N	388	K	N388K	10.13	0.04	17	2	10.16	10.1	8.92	0.08	25	2	9.13	8.7
Omicron_BQ11	N	388	L	N388L	9.97	-0.11	19	2	10.05	9.9	8.7	-0.14	26	2	9.21	8.19
Omicron_BQ11	N	388	M	N388M	10.01	-0.08	18	2	10.05	9.96	8.81	-0.03	24	2	9.26	8.37
Omicron_BQ11	N	388	N	N388N	10.09	0	2564	2	10.11	10.06	8.84	0	3529	2	9.08	8.6
Omicron_BQ11	N	388	P	N388P	10.14	0.05	29	2	10.11	10.16	8.97	0.13	38	2	9.34	8.6
Omicron_BQ11	N	388	Q	N388Q	10.11	0.02	17	2	10.08	10.13	8.79	-0.05	19	2	9.08	8.5
Omicron_BQ11	N	388	R	N388R	10.02	-0.06	26	2	10.1	9.95	8.76	-0.08	33	2	9	8.53
Omicron_BQ11	N	388	S	N388S	10.11	0.02	14	2	10.16	10.06	8.82	-0.02	20	2	9.18	8.46
Omicron_BQ11	N	388	T	N388T	10	-0.08	19	2	9.89	10.12	8.54	-0.3	20	2	8.97	8.11
Omicron_BQ11	N	388	V	N388V	10.03	-0.05	17	2	10.07	9.99	8.79	-0.05	22	2	9.13	8.45
Omicron_BQ11	N	388	W	N388W	9.89	-0.2	6	2	9.92	9.85	8.84	-0.01	5	2	9.11	8.56
Omicron_BQ11	N	388	Y	N388Y	10.01	-0.07	24	2	10	10.02	8.8	-0.04	29	2	9.09	8.52
Omicron_BQ11	D	389	-	D389-	9.65	-0.44	23	2	9.76	9.54	8.19	-0.65	23	2	8.44	7.94
Omicron_BQ11	D	389	A	D389A	10.02	-0.06	21	2	10	10.05	8.8	-0.04	30	2	9.12	8.48
Omicron_BQ11	D	389	C	D389C	9.56	-0.52	26	2	9.61	9.51	8.16	-0.68	24	2	8.34	7.98
Omicron_BQ11	D	389	D	D389D	10.09	0	2564	2	10.11	10.06	8.84	0	3529	2	9.08	8.6
Omicron_BQ11	D	389	E	D389E	10.04	-0.05	9	2	10.11	9.97	8.64	-0.2	18	2	9.1	8.17
Omicron_BQ11	D	389	F	D389F	10	-0.09	20	2	10.01	9.99	8.75	-0.09	28	2	8.91	8.59
Omicron_BQ11	D	389	G	D389G	10.06	-0.02	24	2	10.11	10.02	8.76	-0.08	28	2	8.94	8.59
Omicron_BQ11	D	389	H	D389H	10.01	-0.07	24	2	10.02	10	8.72	-0.12	30	2	8.95	8.5
Omicron_BQ11	D	389	I	D389I	9.73	-0.35	21	2	9.74	9.73	8.46	-0.38	22	2	8.79	8.14
Omicron_BQ11	D	389	K	D389K	10.11	0.02	16	2	10.24	9.97	8.52	-0.32	23	2	9.06	7.98
Omicron_BQ11	D	389	L	D389L	10.01	-0.08	26	2	10.05	9.96	8.38	-0.46	34	2	8.47	8.3
Omicron_BQ11	D	389	M	D389M	10.07	-0.01	20	2	10.14	10.01	8.78	-0.06	25	2	9.25	8.32
Omicron_BQ11	D	389	N	D389N	10.1	0.01	25	2	10.13	10.07	8.71	-0.13	25	2	9	8.42
Omicron_BQ11	D	389	P	D389P	9.5	-0.58	24	2	9.53	9.48	8.31	-0.53	26	2	8.53	8.09
Omicron_BQ11	D	389	Q	D389Q	10.11	0.02	32	2	10.08	10.13	8.74	-0.1	36	2	8.99	8.48
Omicron_BQ11	D	389	R	D389R	10.1	0.01	28	2	10.17	10.03	8.84	-0.01	32	2	8.96	8.71
Omicron_BQ11	D	389	S	D389S	10.15	0.07	19	2	10.11	10.19	8.78	-0.07	26	2	9.06	8.49
Omicron_BQ11	D	389	T	D389T	10.06	-0.02	14	2	10.11	10.01	8.81	-0.04	24	2	9.04	8.57
Omicron_BQ11	D	389	V	D389V	9.89	-0.2	23	2	9.98	9.79	8.51	-0.33	28	2	8.65	8.36
Omicron_BQ11	D	389	W	D389W	10.01	-0.08	23	2	9.98	10.03	8.56	-0.28	24	2	8.81	8.31
Omicron_BQ11	D	389	Y	D389Y	10.04	-0.04	18	2	10.04	10.04	8.78	-0.07	24	2	9.07	8.48
Omicron_BQ11	L	390	-	L390-	9.63	-0.45	25	2	9.65	9.62	8.6	-0.24	25	2	8.9	8.3
Omicron_BQ11	L	390	A	L390A	10	-0.09	21	2	10.09	9.91	8.76	-0.08	26	2	8.95	8.57
Omicron_BQ11	L	390	C	L390C	9.88	-0.21	24	2	9.86	9.9	8.57	-0.27	26	2	8.79	8.36
Omicron_BQ11	L	390	D	L390D	9.87	-0.21	20	2	9.79	9.96	8.74	-0.1	21	2	8.96	8.51
Omicron_BQ11	L	390	E	L390E	9.75	-0.33	19	2	9.44	10.06	8.78	-0.06	21	2	8.8	8.76
Omicron_BQ11	L	390	F	L390F	10.08	0	28	2	10.11	10.05	8.96	0.12	34	2	9.21	8.71
Omicron_BQ11	L	390	G	L390G	10	-0.09	22	2	10.03	9.96	8.81	-0.04	24	2	9.13	8.48
Omicron_BQ11	L	390	H	L390H	10.04	-0.04	19	2	10.12	9.96	8.82	-0.02	26	2	9.17	8.47
Omicron_BQ11	L	390	I	L390I	10.16	0.07	15	2	10.24	10.08	8.94	0.1	25	2	9.18	8.71
Omicron_BQ11	L	390	K	L390K	10.04	-0.05	10	2	10.17	9.9	8.6	-0.24	15	2	9.14	8.07
Omicron_BQ11	L	390	L	L390L	10.09	0	2564	2	10.11	10.06	8.84	0	3529	2	9.08	8.6
Omicron_BQ11	L	390	M	L390M	10.07	-0.01	15	2	10.06	10.08	9	0.16	25	2	9.16	8.85
Omicron_BQ11	L	390	N	L390N	9.89	-0.19	11	2	9.97	9.82	8.66	-0.18	16	2	9.12	8.2
Omicron_BQ11	L	390	P	L390P	9.83	-0.25	17	2	9.83	9.84	8.58	-0.26	20	2	8.96	8.2
Omicron_BQ11	L	390	Q	L390Q	10.11	0.03	16	2	10.26	9.97	8.97	0.13	21	2	9.21	8.73
Omicron_BQ11	L	390	R	L390R	9.97	-0.11	17	2	9.98	9.97	8.65	-0.2	19	2	8.81	8.48
Omicron_BQ11	L	390	S	L390S	10.03	-0.05	22	2	10	10.07	8.93	0.09	23	2	9.14	8.73
Omicron_BQ11	L	390	T	L390T	10.02	-0.07	14	2	10.11	9.93	8.98	0.14	15	2	9.19	8.76
Omicron_BQ11	L	390	V	L390V	10.19	0.1	12	2	10.19	10.18	8.7	-0.14	14	2	8.99	8.41
Omicron_BQ11	L	390	W	L390W	9.93	-0.16	37	2	9.95	9.91	8.78	-0.07	42	2	8.98	8.58
Omicron_BQ11	L	390	Y	L390Y	10.15	0.06	11	2	10.15	10.15	8.91	0.07	20	2	9.22	8.61
Omicron_BQ11	C	391	-	C391-	9.5	-0.59	30	2	9.52	9.47	8.11	-0.73	29	2	8.12	8.1
Omicron_BQ11	C	391	A	C391A	9.96	-0.12	26	2	9.95	9.98	8.48	-0.36	34	2	8.57	8.4
Omicron_BQ11	C	391	C	C391C	10.09	0	2564	2	10.11	10.06	8.84	0	3529	2	9.08	8.6
Omicron_BQ11	C	391	D	C391D	9.91	-0.18	32	2	9.94	9.87	8.57	-0.27	34	2	8.91	8.23
Omicron_BQ11	C	391	E	C391E	10.11	0.03	19	2	10.17	10.06	8.71	-0.13	21	2	9.1	8.33
Omicron_BQ11	C	391	F	C391F	9.76	-0.32	26	2	9.85	9.68	8.56	-0.28	26	2	8.78	8.34
Omicron_BQ11	C	391	G	C391G	10	-0.09	16	2	10.07	9.93	8.44	-0.41	18	2	8.66	8.21
Omicron_BQ11	C	391	H	C391H	10	-0.09	17	2	10.05	9.94	8.79	-0.05	23	2	9.06	8.52
Omicron_BQ11	C	391	I	C391I	9.93	-0.15	31	2	9.96	9.91	8.59	-0.25	33	2	8.98	8.21
Omicron_BQ11	C	391	K	C391K	10.04	-0.05	14	2	10.09	9.98	8.37	-0.47	21	2	8.56	8.19
Omicron_BQ11	C	391	L	C391L	9.92	-0.17	14	2	9.91	9.92	8.27	-0.57	19	2	8.94	7.61
Omicron_BQ11	C	391	M	C391M	9.91	-0.17	28	2	9.92	9.91	8.54	-0.31	31	2	8.77	8.3
Omicron_BQ11	C	391	N	C391N	9.99	-0.1	25	2	10.02	9.96	8.76	-0.08	29	2	8.98	8.54
Omicron_BQ11	C	391	P	C391P	9.97	-0.11	26	2	10.05	9.9	8.6	-0.24	26	2	8.74	8.47
Omicron_BQ11	C	391	Q	C391Q	10.02	-0.07	24	2	10.11	9.93	8.75	-0.1	32	2	9.08	8.41
Omicron_BQ11	C	391	R	C391R	10.04	-0.05	22	2	10.14	9.93	8.65	-0.19	28	2	8.96	8.34
Omicron_BQ11	C	391	S	C391S	9.93	-0.15	34	2	10.08	9.79	8.51	-0.33	41	2	8.82	8.2
Omicron_BQ11	C	391	T	C391T	9.84	-0.24	29	2	9.81	9.88	8.73	-0.11	32	2	8.92	8.54
Omicron_BQ11	C	391	V	C391V	9.97	-0.12	24	2	10	9.94	8.65	-0.19	27	2	9.04	8.25
Omicron_BQ11	C	391	W	C391W	9.73	-0.36	20	2	9.76	9.7	8.49	-0.35	22	2	8.77	8.21
Omicron_BQ11	C	391	Y	C391Y	9.74	-0.35	21	2	9.79	9.68	8.37	-0.47	27	2	8.81	7.93
Omicron_BQ11	F	392	-	F392-	9.78	-0.31	36	2	9.86	9.7	8.77	-0.07	35	2	9.04	8.49
Omicron_BQ11	F	392	A	F392A	10.15	0.06	26	2	10.2	10.1	8.98	0.14	32	2	9.22	8.75
Omicron_BQ11	F	392	C	F392C	10	-0.08	39	2	10.08	9.93	8.81	-0.03	46	2	8.91	8.7
Omicron_BQ11	F	392	D	F392D	9.74	-0.35	22	2	9.82	9.66	8.49	-0.35	22	2	8.75	8.23
Omicron_BQ11	F	392	E	F392E	9.73	-0.36	34	2	9.78	9.67	8.63	-0.22	37	2	8.78	8.47
Omicron_BQ11	F	392	F	F392F	10.09	0	2564	2	10.11	10.06	8.84	0	3529	2	9.08	8.6
Omicron_BQ11	F	392	G	F392G	9.84	-0.25	20	2	9.91	9.77	8.49	-0.35	22	2	8.86	8.13
Omicron_BQ11	F	392	H	F392H	9.9	-0.18	20	2	9.9	9.91	8.69	-0.15	27	2	8.98	8.39
Omicron_BQ11	F	392	I	F392I	9.98	-0.11	25	2	9.99	9.97	8.77	-0.08	29	2	9.07	8.47
Omicron_BQ11	F	392	K	F392K	9.54	-0.55	24	2	9.31	9.76	8.26	-0.59	26	2	8.23	8.28
Omicron_BQ11	F	392	L	F392L	10.03	-0.06	33	2	10.04	10.01	8.66	-0.18	30	2	8.96	8.36
Omicron_BQ11	F	392	M	F392M	10.09	0.01	20	2	10.09	10.1	8.83	-0.01	27	2	9.22	8.45
Omicron_BQ11	F	392	N	F392N	9.78	-0.31	31	2	9.76	9.8	8.41	-0.43	32	2	8.71	8.1
Omicron_BQ11	F	392	P	F392P	10.09	0	32	2	10.13	10.04	8.79	-0.05	40	2	8.9	8.68
Omicron_BQ11	F	392	Q	F392Q	9.9	-0.19	26	2	9.98	9.82	8.55	-0.29	26	2	8.85	8.25
Omicron_BQ11	F	392	R	F392R	9.73	-0.36	30	2	9.8	9.65	8.48	-0.36	32	2	8.61	8.34
Omicron_BQ11	F	392	S	F392S	10	-0.08	21	2	9.97	10.04	8.58	-0.26	30	2	8.79	8.37
Omicron_BQ11	F	392	T	F392T	10.08	0	25	2	10.14	10.02	8.68	-0.16	35	2	9.01	8.35
Omicron_BQ11	F	392	V	F392V	10.09	0.01	18	2	10.11	10.08	8.75	-0.09	28	2	9.05	8.46
Omicron_BQ11	F	392	W	F392W	10.13	0.04	26	2	10.11	10.14	8.97	0.13	33	2	9.08	8.86
Omicron_BQ11	F	392	Y	F392Y	10.04	-0.04	16	2	10.02	10.07	8.91	0.07	27	2	9.11	8.71
Omicron_BQ11	T	393	-	T393-	9.58	-0.5	25	2	9.63	9.54	8.29	-0.55	27	2	8.47	8.11
Omicron_BQ11	T	393	A	T393A	10.11	0.02	25	2	10.14	10.07	8.73	-0.11	30	2	8.73	8.74
Omicron_BQ11	T	393	C	T393C	9.9	-0.19	27	2	9.87	9.92	8.63	-0.21	27	2	8.87	8.39
Omicron_BQ11	T	393	D	T393D	10.08	-0.01	18	2	10.05	10.11	8.67	-0.17	22	2	9.1	8.24
Omicron_BQ11	T	393	E	T393E	10	-0.08	19	2	10.08	9.92	8.88	0.03	30	2	9.13	8.63
Omicron_BQ11	T	393	F	T393F	9.83	-0.25	29	2	9.82	9.84	8.53	-0.31	32	2	8.71	8.34
Omicron_BQ11	T	393	G	T393G	10.05	-0.03	16	2	10.19	9.92	8.84	-0.01	23	2	9.15	8.52
Omicron_BQ11	T	393	H	T393H	10.05	-0.04	16	2	10.1	10	8.62	-0.22	29	2	8.89	8.36
Omicron_BQ11	T	393	I	T393I	9.99	-0.09	19	2	10.06	9.92	8.65	-0.2	24	2	8.85	8.44
Omicron_BQ11	T	393	K	T393K	10.08	-0.01	17	2	10.08	10.08	8.77	-0.07	20	2	9.1	8.43
Omicron_BQ11	T	393	L	T393L	9.96	-0.13	27	2	9.98	9.94	8.52	-0.33	31	2	8.83	8.2
Omicron_BQ11	T	393	M	T393M	9.94	-0.14	19	2	9.93	9.96	8.69	-0.15	22	2	9.13	8.26
Omicron_BQ11	T	393	N	T393N	9.9	-0.18	9	2	9.63	10.17	8.51	-0.33	14	2	8.53	8.5
Omicron_BQ11	T	393	P	T393P	9.97	-0.11	25	2	9.99	9.95	8.85	0.01	28	2	8.94	8.77
Omicron_BQ11	T	393	Q	T393Q	10.06	-0.03	19	2	10.02	10.11	8.83	-0.01	25	2	9.06	8.61
Omicron_BQ11	T	393	R	T393R	10.07	-0.01	14	2	10.25	9.9	8.58	-0.26	18	2	8.94	8.23
Omicron_BQ11	T	393	S	T393S	10.27	0.19	11	2	10.45	10.1	8.91	0.07	22	2	9.02	8.8
Omicron_BQ11	T	393	T	T393T	10.09	0	2564	2	10.11	10.06	8.84	0	3529	2	9.08	8.6
Omicron_BQ11	T	393	V	T393V	10.12	0.03	26	2	10.08	10.16	8.69	-0.15	28	2	9	8.38
Omicron_BQ11	T	393	W	T393W	9.77	-0.31	29	2	9.74	9.81	8.77	-0.07	34	2	8.94	8.6
Omicron_BQ11	T	393	Y	T393Y	10.04	-0.04	13	2	10.04	10.05	8.69	-0.15	17	2	8.95	8.43
Omicron_BQ11	N	394	-	N394-	9.59	-0.49	31	2	9.57	9.61	8.39	-0.45	34	2	8.62	8.17
Omicron_BQ11	N	394	A	N394A	10.12	0.03	19	2	10.11	10.12	8.85	0.01	23	2	9.02	8.69
Omicron_BQ11	N	394	C	N394C	10.03	-0.05	25	2	10.05	10.01	8.71	-0.13	32	2	8.84	8.57
Omicron_BQ11	N	394	D	N394D	10.03	-0.06	22	2	9.96	10.09	8.86	0.02	25	2	8.94	8.79
Omicron_BQ11	N	394	E	N394E	10.09	0	20	2	10.11	10.07	8.78	-0.06	30	2	9.23	8.33
Omicron_BQ11	N	394	F	N394F	9.86	-0.23	30	2	9.89	9.82	8.96	0.11	33	2	9.18	8.74
Omicron_BQ11	N	394	G	N394G	10.18	0.09	21	2	10.25	10.11	8.77	-0.07	21	2	8.98	8.55
Omicron_BQ11	N	394	H	N394H	10.08	-0.01	18	2	10.01	10.15	8.71	-0.13	21	2	8.98	8.45
Omicron_BQ11	N	394	I	N394I	10.01	-0.07	22	2	10.1	9.92	8.64	-0.2	30	2	8.8	8.48
Omicron_BQ11	N	394	K	N394K	10.12	0.04	21	2	10.18	10.07	8.61	-0.23	24	2	8.93	8.29
Omicron_BQ11	N	394	L	N394L	9.87	-0.21	26	2	9.82	9.92	8.78	-0.06	27	2	9.03	8.53
Omicron_BQ11	N	394	M	N394M	10.01	-0.08	32	2	10.01	10	8.75	-0.1	39	2	9.06	8.43
Omicron_BQ11	N	394	N	N394N	10.09	0	2564	2	10.11	10.06	8.84	0	3529	2	9.08	8.6
Omicron_BQ11	N	394	P	N394P	10.1	0.02	14	2	10.06	10.14	8.55	-0.29	19	2	8.76	8.34
Omicron_BQ11	N	394	Q	N394Q	10	-0.09	21	2	9.98	10.02	8.8	-0.04	24	2	9.19	8.4
Omicron_BQ11	N	394	R	N394R	10.18	0.1	19	2	10.16	10.2	8.62	-0.22	21	2	9.06	8.18
Omicron_BQ11	N	394	S	N394S	10.07	-0.02	20	2	10.15	9.99	8.79	-0.05	30	2	9.16	8.43
Omicron_BQ11	N	394	T	N394T	10.07	-0.01	16	2	10.11	10.03	8.71	-0.13	17	2	8.79	8.63
Omicron_BQ11	N	394	V	N394V	10.03	-0.05	26	2	10.04	10.02	8.84	0	32	2	9.15	8.53
Omicron_BQ11	N	394	W	N394W	9.92	-0.17	32	2	9.92	9.92	8.79	-0.05	35	2	9.2	8.37
Omicron_BQ11	N	394	Y	N394Y	10.05	-0.04	21	2	10.05	10.05	8.7	-0.14	23	2	8.65	8.76
Omicron_BQ11	V	395	-	V395-	9.07	-1.02	15	2	9.21	8.92	6.84	-2	18	2	6.84	6.84
Omicron_BQ11	V	395	A	V395A	10.04	-0.05	31	2	10.14	9.94	8.89	0.05	36	2	9.03	8.75
Omicron_BQ11	V	395	C	V395C	10.09	0	24	2	10.05	10.13	8.62	-0.22	32	2	8.68	8.56
Omicron_BQ11	V	395	D	V395D	8.89	-1.19	18	2	8.9	8.88	6.74	-2.1	19	2	6.92	6.56
Omicron_BQ11	V	395	E	V395E	9.27	-0.81	24	2	9.16	9.38	7.05	-1.79	27	2	7.09	7.02
Omicron_BQ11	V	395	F	V395F	10	-0.08	27	2	9.95	10.06	8.78	-0.06	31	2	9.05	8.51
Omicron_BQ11	V	395	G	V395G	10.05	-0.03	19	2	10.05	10.06	8.2	-0.64	22	2	8.24	8.16
Omicron_BQ11	V	395	H	V395H	9.52	-0.57	20	2	9.57	9.48	7.85	-0.99	22	2	8.23	7.47
Omicron_BQ11	V	395	I	V395I	10.09	0	15	2	10.14	10.04	8.97	0.13	29	2	9.28	8.66
Omicron_BQ11	V	395	K	V395K	9.46	-0.63	18	2	9.37	9.54	7.57	-1.27	18	2	8.01	7.12
Omicron_BQ11	V	395	L	V395L	10.06	-0.02	15	2	10.1	10.02	8.91	0.07	21	2	9.29	8.52
Omicron_BQ11	V	395	M	V395M	10.12	0.03	22	2	10.21	10.02	8.78	-0.06	26	2	9.08	8.48
Omicron_BQ11	V	395	N	V395N	9.45	-0.64	9	2	9.45	9.45	7.24	-1.61	17	2	7.36	7.11
Omicron_BQ11	V	395	P	V395P	8.98	-1.11	24	2	8.87	9.1	6.86	-1.98	22	2	7.08	6.63
Omicron_BQ11	V	395	Q	V395Q	9.42	-0.67	15	2	9.64	9.2	8.33	-0.51	16	2	8.85	7.81
Omicron_BQ11	V	395	R	V395R	9.86	-0.22	29	2	9.87	9.86	8.45	-0.39	32	2	8.66	8.23
Omicron_BQ11	V	395	S	V395S	9.86	-0.22	28	2	9.93	9.8	8.45	-0.39	26	2	8.78	8.13
Omicron_BQ11	V	395	T	V395T	9.9	-0.19	25	2	9.91	9.89	8.57	-0.27	31	2	8.87	8.26
Omicron_BQ11	V	395	V	V395V	10.09	0	2564	2	10.11	10.06	8.84	0	3529	2	9.08	8.6
Omicron_BQ11	V	395	W	V395W	9.63	-0.46	20	2	9.68	9.57	8.05	-0.79	23	2	8.21	7.89
Omicron_BQ11	V	395	Y	V395Y	9.8	-0.29	9	2	9.74	9.86	8.65	-0.19	12	2	8.83	8.46
Omicron_BQ11	Y	396	-	Y396-	8.4	-1.69	25	2	8.53	8.27	6.78	-2.06	32	2	6.87	6.7
Omicron_BQ11	Y	396	A	Y396A	9.88	-0.21	31	2	9.84	9.91	8.53	-0.31	36	2	8.76	8.3
Omicron_BQ11	Y	396	C	Y396C	9.92	-0.16	36	2	10.03	9.82	8.56	-0.29	36	2	8.95	8.17
Omicron_BQ11	Y	396	D	Y396D	9.7	-0.39	37	2	9.58	9.82	8.61	-0.23	34	2	8.71	8.52
Omicron_BQ11	Y	396	E	Y396E	9.71	-0.37	29	2	9.75	9.67	8.49	-0.35	31	2	8.64	8.34
Omicron_BQ11	Y	396	F	Y396F	10.02	-0.06	26	2	9.92	10.12	8.7	-0.15	35	2	8.79	8.6
Omicron_BQ11	Y	396	G	Y396G	9.22	-0.87	27	2	9.27	9.16	7.16	-1.68	30	2	7.38	6.94
Omicron_BQ11	Y	396	H	Y396H	9.99	-0.1	21	2	9.97	10.01	8.73	-0.11	22	2	9.14	8.33
Omicron_BQ11	Y	396	I	Y396I	9.96	-0.13	18	2	9.8	10.12	8.81	-0.04	23	2	8.84	8.77
Omicron_BQ11	Y	396	K	Y396K	9.73	-0.35	32	2	9.71	9.75	8.44	-0.4	30	2	8.71	8.18
Omicron_BQ11	Y	396	L	Y396L	10.04	-0.04	33	2	10.09	10	8.88	0.04	41	2	9.1	8.66
Omicron_BQ11	Y	396	M	Y396M	10.04	-0.04	21	2	10.1	9.99	8.84	0	28	2	9.11	8.58
Omicron_BQ11	Y	396	N	Y396N	10.08	-0.01	14	2	10.14	10.01	8.62	-0.22	22	2	8.84	8.41
Omicron_BQ11	Y	396	P	Y396P	8.01	-2.07	34	2	7.85	8.17	6.62	-2.22	36	2	6.73	6.52
Omicron_BQ11	Y	396	Q	Y396Q	9.96	-0.13	26	2	9.95	9.96	8.82	-0.02	31	2	9.11	8.54
Omicron_BQ11	Y	396	R	Y396R	9.64	-0.44	32	2	9.7	9.58	8.54	-0.3	31	2	8.89	8.18
Omicron_BQ11	Y	396	S	Y396S	10.04	-0.05	18	2	9.95	10.12	8.59	-0.25	25	2	8.81	8.37
Omicron_BQ11	Y	396	T	Y396T	10.06	-0.03	15	2	10.14	9.98	8.79	-0.05	25	2	9.01	8.58
Omicron_BQ11	Y	396	V	Y396V	10.12	0.04	18	2	10.14	10.11	8.76	-0.08	31	2	9.09	8.43
Omicron_BQ11	Y	396	W	Y396W	10.09	0	32	2	10.14	10.04	9.04	0.2	42	2	9.27	8.82
Omicron_BQ11	Y	396	Y	Y396Y	10.09	0	2564	2	10.11	10.06	8.84	0	3529	2	9.08	8.6
Omicron_BQ11	A	397	-	A397-	8.67	-1.42	19	2	8.68	8.65	6.62	-2.22	26	2	6.66	6.59
Omicron_BQ11	A	397	A	A397A	10.09	0	2564	2	10.11	10.06	8.84	0	3529	2	9.08	8.6
Omicron_BQ11	A	397	C	A397C	9.98	-0.11	25	2	9.96	9.99	8.74	-0.1	29	2	8.99	8.48
Omicron_BQ11	A	397	D	A397D	6.74	-3.35	29	2	6.08	7.4	6.39	-2.45	37	2	6.46	6.32
Omicron_BQ11	A	397	E	A397E	9.6	-0.49	22	2	9.79	9.4	7.39	-1.45	27	2	7.55	7.24
Omicron_BQ11	A	397	F	A397F	10	-0.08	31	2	10.05	9.96	8.62	-0.22	37	2	8.92	8.33
Omicron_BQ11	A	397	G	A397G	9.47	-0.61	24	2	9.7	9.25	7.11	-1.73	27	2	7.1	7.12
Omicron_BQ11	A	397	H	A397H	9.01	-1.08	21	2	9.01	9	6.89	-1.95	24	2	7.09	6.7
Omicron_BQ11	A	397	I	A397I	10.02	-0.07	29	2	10.04	9.99	8.74	-0.11	35	2	8.91	8.56
Omicron_BQ11	A	397	K	A397K	8.96	-1.13	26	2	9.05	8.87	6.6	-2.25	28	2	6.67	6.52
Omicron_BQ11	A	397	L	A397L	10.13	0.05	17	2	10.17	10.1	8.79	-0.05	23	2	9	8.59
Omicron_BQ11	A	397	M	A397M	10.13	0.04	20	2	10.09	10.16	8.78	-0.06	28	2	9.11	8.44
Omicron_BQ11	A	397	N	A397N	5.94	-4.15	20	2	5.58	6.3	6.7	-2.14	25	2	6.81	6.58
Omicron_BQ11	A	397	P	A397P	6.64	-3.45	22	2	6.25	7.03	6.53	-2.32	29	2	6.63	6.42
Omicron_BQ11	A	397	Q	A397Q	9.57	-0.51	28	2	9.63	9.51	7.67	-1.17	29	2	7.88	7.47
Omicron_BQ11	A	397	R	A397R	9.19	-0.9	21	2	9.25	9.12	6.92	-1.92	22	2	7.01	6.84
Omicron_BQ11	A	397	S	A397S	9.57	-0.51	23	2	9.7	9.45	7.89	-0.96	25	2	7.96	7.81
Omicron_BQ11	A	397	T	A397T	9.78	-0.31	19	2	9.83	9.72	8.46	-0.38	25	2	8.71	8.21
Omicron_BQ11	A	397	V	A397V	10.09	0.01	18	2	10.09	10.1	8.71	-0.13	27	2	8.97	8.44
Omicron_BQ11	A	397	W	A397W	9.91	-0.18	14	2	9.99	9.83	8.44	-0.4	14	2	8.52	8.36
Omicron_BQ11	A	397	Y	A397Y	9.53	-0.56	28	2	9.59	9.48	7.74	-1.11	26	2	7.74	7.73
Omicron_BQ11	D	398	-	D398-	6.96	-3.13	25	2	7.17	6.75	6.41	-2.43	32	2	6.43	6.4
Omicron_BQ11	D	398	A	D398A	7.48	-2.61	25	2	7.57	7.39	6.39	-2.45	33	2	6.47	6.3
Omicron_BQ11	D	398	C	D398C	7.5	-2.59	19	2	7.74	7.26	6.5	-2.34	27	2	6.58	6.42
Omicron_BQ11	D	398	D	D398D	10.09	0	2564	2	10.11	10.06	8.84	0	3529	2	9.08	8.6
Omicron_BQ11	D	398	E	D398E	8.09	-1.99	33	2	7.92	8.27	6.53	-2.31	38	2	6.52	6.54
Omicron_BQ11	D	398	F	D398F	8.8	-1.28	25	2	8.97	8.64	6.61	-2.23	29	2	6.79	6.43
Omicron_BQ11	D	398	G	D398G	6.99	-3.1	23	2	6.9	7.08	6.56	-2.28	24	2	6.58	6.53
Omicron_BQ11	D	398	H	D398H	9.57	-0.51	24	2	9.59	9.55	7.38	-1.46	27	2	7.54	7.22
Omicron_BQ11	D	398	I	D398I	7.48	-2.61	19	2	7.63	7.32	6.66	-2.18	28	2	6.74	6.58
Omicron_BQ11	D	398	K	D398K	6.58	-3.51	23	2	6.75	6.4	6.27	-2.57	31	2	6.29	6.26
Omicron_BQ11	D	398	L	D398L	6.84	-3.24	20	2	6.65	7.04	6.35	-2.49	27	2	6.46	6.25
Omicron_BQ11	D	398	M	D398M	9.25	-0.83	20	2	9.2	9.31	6.87	-1.97	25	2	6.79	6.95
Omicron_BQ11	D	398	N	D398N	7.99	-2.09	24	2	7.96	8.03	6.5	-2.35	31	2	6.46	6.54
Omicron_BQ11	D	398	P	D398P	7.05	-3.04	22	2	7.04	7.06	6.48	-2.36	35	2	6.75	6.21
Omicron_BQ11	D	398	Q	D398Q	7.28	-2.81	27	2	6.79	7.76	6.54	-2.3	36	2	6.56	6.52
Omicron_BQ11	D	398	R	D398R	7.41	-2.68	18	2	6.65	8.17	6.5	-2.34	25	2	6.6	6.4
Omicron_BQ11	D	398	S	D398S	8.53	-1.56	24	2	8.61	8.44	6.94	-1.9	28	2	7.08	6.79
Omicron_BQ11	D	398	T	D398T	8.72	-1.37	20	2	8.69	8.75	6.81	-2.03	27	2	6.99	6.63
Omicron_BQ11	D	398	V	D398V	7.53	-2.55	34	2	7.24	7.82	6.4	-2.44	39	2	6.46	6.34
Omicron_BQ11	D	398	W	D398W	7.53	-2.56	31	2	7.08	7.97	6.53	-2.31	40	2	6.58	6.49
Omicron_BQ11	D	398	Y	D398Y	9.32	-0.76	28	2	9.47	9.18	7.12	-1.72	28	2	7.17	7.08
Omicron_BQ11	S	399	-	S399-	6.3	-3.78	22	2	5.88	6.72	6.57	-2.27	29	2	6.57	6.57
Omicron_BQ11	S	399	A	S399A	9.69	-0.39	11	2	9.67	9.72	8.64	-0.21	14	2	8.84	8.43
Omicron_BQ11	S	399	C	S399C	9.48	-0.6	30	2	9.49	9.48	7.87	-0.97	32	2	8.19	7.56
Omicron_BQ11	S	399	D	S399D	9.24	-0.85	25	2	9.38	9.1	7.13	-1.71	28	2	7.25	7.01
Omicron_BQ11	S	399	E	S399E	9.16	-0.92	20	2	9.23	9.1	7.04	-1.8	23	2	7.1	6.99
Omicron_BQ11	S	399	F	S399F	9.45	-0.63	16	2	9.52	9.39	8.11	-0.73	15	2	8.4	7.82
Omicron_BQ11	S	399	G	S399G	9.23	-0.85	24	2	9.2	9.27	6.98	-1.86	26	2	7.05	6.91
Omicron_BQ11	S	399	H	S399H	9.57	-0.51	23	2	9.53	9.62	7.37	-1.47	26	2	7.51	7.24
Omicron_BQ11	S	399	I	S399I	9.09	-1	20	2	9.15	9.02	6.98	-1.87	23	2	6.96	6.99
Omicron_BQ11	S	399	K	S399K	9.44	-0.65	32	2	9.48	9.4	7.4	-1.44	35	2	7.51	7.29
Omicron_BQ11	S	399	L	S399L	9.38	-0.71	26	2	9.46	9.29	7.26	-1.59	26	2	7.46	7.05
Omicron_BQ11	S	399	M	S399M	9.58	-0.51	37	2	9.63	9.53	8.33	-0.51	36	2	8.66	8
Omicron_BQ11	S	399	N	S399N	9.61	-0.48	28	2	9.63	9.58	8.17	-0.67	28	2	8.36	7.99
Omicron_BQ11	S	399	P	S399P	6.55	-3.53	24	2	6.54	6.57	6.42	-2.42	26	2	6.49	6.35
Omicron_BQ11	S	399	Q	S399Q	9.65	-0.43	30	2	9.69	9.62	8.39	-0.45	31	2	8.58	8.19
Omicron_BQ11	S	399	R	S399R	9.55	-0.53	29	2	9.61	9.49	8.12	-0.73	29	2	8.35	7.88
Omicron_BQ11	S	399	S	S399S	10.09	0	2564	2	10.11	10.06	8.84	0	3529	2	9.08	8.6
Omicron_BQ11	S	399	T	S399T	10.03	-0.05	23	2	10.08	9.99	8.78	-0.06	25	2	8.87	8.69
Omicron_BQ11	S	399	V	S399V	9.16	-0.93	30	2	9.24	9.08	7.23	-1.62	31	2	7.32	7.13
Omicron_BQ11	S	399	W	S399W	9.58	-0.51	25	2	9.62	9.53	8.05	-0.79	25	2	8.31	7.79
Omicron_BQ11	S	399	Y	S399Y	9.21	-0.87	18	2	8.92	9.51	8.44	-0.41	18	2	8.66	8.21
Omicron_BQ11	F	400	-	F400-	6.28	-3.8	15	2	6.08	6.49	6.49	-2.36	21	2	6.56	6.41
Omicron_BQ11	F	400	A	F400A	6.39	-3.69	24	2	6.28	6.51	6.47	-2.37	33	2	6.54	6.41
Omicron_BQ11	F	400	C	F400C	6.78	-3.3	21	2	6.32	7.24	6.49	-2.35	25	2	6.48	6.51
Omicron_BQ11	F	400	D	F400D	6.25	-3.83	16	2	5.99	6.52	6.64	-2.2	19	2	6.82	6.47
Omicron_BQ11	F	400	E	F400E	5.65	-4.44	15	2	5.47	5.82	6.5	-2.34	23	2	6.57	6.43
Omicron_BQ11	F	400	F	F400F	10.09	0	2564	2	10.11	10.06	8.84	0	3529	2	9.08	8.6
Omicron_BQ11	F	400	G	F400G	6.43	-3.65	30	2	6	6.87	6.37	-2.47	39	2	6.37	6.36
Omicron_BQ11	F	400	H	F400H	5.98	-4.11	14	2	5.96	6	6.44	-2.4	21	2	6.62	6.25
Omicron_BQ11	F	400	I	F400I	6.9	-3.18	17	2	6.72	7.08	6.5	-2.34	19	2	6.52	6.48
Omicron_BQ11	F	400	K	F400K	5.72	-4.37	9	2	5.34	6.1	6.49	-2.35	17	2	6.6	6.39
Omicron_BQ11	F	400	L	F400L	9.14	-0.95	25	2	9.09	9.19	6.95	-1.89	28	2	6.98	6.93
Omicron_BQ11	F	400	M	F400M	9.61	-0.48	27	2	9.52	9.7	8.3	-0.54	26	2	8.51	8.09
Omicron_BQ11	F	400	N	F400N	6.36	-3.73	27	2	5.7	7.01	6.49	-2.35	27	2	6.5	6.47
Omicron_BQ11	F	400	P	F400P	6.5	-3.59	22	2	6.35	6.64	6.53	-2.31	24	2	6.66	6.4
Omicron_BQ11	F	400	Q	F400Q	6.56	-3.52	27	2	6.46	6.67	6.51	-2.33	28	2	6.53	6.48
Omicron_BQ11	F	400	R	F400R	6.35	-3.74	24	2	5.97	6.72	6.36	-2.48	33	2	6.44	6.29
Omicron_BQ11	F	400	S	F400S	5.87	-4.22	22	2	5.87	5.86	6.69	-2.15	28	2	6.67	6.71
Omicron_BQ11	F	400	T	F400T	6.58	-3.5	26	2	6.25	6.92	6.53	-2.32	38	2	6.54	6.51
Omicron_BQ11	F	400	V	F400V	6.89	-3.2	26	2	6.47	7.31	6.67	-2.17	29	2	6.75	6.59
Omicron_BQ11	F	400	W	F400W	7.12	-2.96	20	2	7.28	6.96	6.52	-2.32	25	2	6.85	6.2
Omicron_BQ11	F	400	Y	F400Y	9.46	-0.62	25	2	9.54	9.39	7.19	-1.65	28	2	7.34	7.04
Omicron_BQ11	V	401	-	V401-	6.41	-3.67	21	2	5.6	7.23	6.56	-2.29	27	2	6.57	6.54
Omicron_BQ11	V	401	A	V401A	9.46	-0.62	31	2	9.53	9.4	7.69	-1.15	31	2	7.88	7.5
Omicron_BQ11	V	401	C	V401C	9.54	-0.55	32	2	9.61	9.47	8.11	-0.73	36	2	8.56	7.66
Omicron_BQ11	V	401	D	V401D	6.08	-4.01	21	2	6.12	6.03	6.55	-2.29	31	2	6.73	6.37
Omicron_BQ11	V	401	E	V401E	6.55	-3.53	24	2	6.07	7.04	6.5	-2.34	28	2	6.51	6.49
Omicron_BQ11	V	401	F	V401F	6.13	-3.96	27	2	6.16	6.09	6.38	-2.46	34	2	6.44	6.31
Omicron_BQ11	V	401	G	V401G	7.61	-2.48	28	2	7.36	7.85	6.62	-2.23	40	2	6.76	6.47
Omicron_BQ11	V	401	H	V401H	6.75	-3.34	16	2	5.71	7.78	6.31	-2.53	24	2	6.31	6.31
Omicron_BQ11	V	401	I	V401I	9.55	-0.53	19	2	9.57	9.53	8.57	-0.27	20	2	8.74	8.4
Omicron_BQ11	V	401	K	V401K	6.44	-3.65	25	2	6.11	6.76	6.64	-2.2	34	2	6.68	6.61
Omicron_BQ11	V	401	L	V401L	9.44	-0.65	39	2	9.45	9.43	7.87	-0.97	39	2	8.09	7.66
Omicron_BQ11	V	401	M	V401M	9.01	-1.08	30	2	9.02	9	7.04	-1.8	34	2	7.1	6.97
Omicron_BQ11	V	401	N	V401N	6.89	-3.2	18	2	6.63	7.15	6.67	-2.17	29	2	6.85	6.49
Omicron_BQ11	V	401	P	V401P	6.3	-3.78	21	2	5.76	6.84	6.42	-2.42	30	2	6.52	6.33
Omicron_BQ11	V	401	Q	V401Q	6.47	-3.61	26	2	6.51	6.44	6.44	-2.4	29	2	6.62	6.27
Omicron_BQ11	V	401	R	V401R	6.5	-3.59	18	2	6.5	6.5	6.28	-2.57	28	2	6.29	6.26
Omicron_BQ11	V	401	S	V401S	8.55	-1.53	25	2	8.67	8.44	6.79	-2.05	34	2	6.94	6.64
Omicron_BQ11	V	401	T	V401T	9.76	-0.33	24	2	9.82	9.69	8.63	-0.21	28	2	8.95	8.31
Omicron_BQ11	V	401	V	V401V	10.09	0	2564	2	10.11	10.06	8.84	0	3529	2	9.08	8.6
Omicron_BQ11	V	401	W	V401W	6.19	-3.89	27	2	6.24	6.15	6.48	-2.36	38	2	6.57	6.39
Omicron_BQ11	V	401	Y	V401Y	5.73	-4.35	12	2	5.71	5.75	6.58	-2.26	24	2	6.5	6.66
Omicron_BQ11	I	402	-	I402-	5.96	-4.12	26	2	5.87	6.05	6.43	-2.41	36	2	6.46	6.41
Omicron_BQ11	I	402	A	I402A	9.28	-0.81	23	2	9.39	9.16	7.04	-1.8	24	2	7.06	7.02
Omicron_BQ11	I	402	C	I402C	9.77	-0.32	20	2	9.8	9.73	8.87	0.03	19	2	9.11	8.63
Omicron_BQ11	I	402	D	I402D	6.24	-3.85	20	2	5.69	6.79	6.45	-2.39	22	2	6.55	6.35
Omicron_BQ11	I	402	E	I402E	6.45	-3.64	18	2	5.78	7.11	6.56	-2.28	26	2	6.73	6.4
Omicron_BQ11	I	402	F	I402F	7.13	-2.95	11	2	5.84	8.42	6.5	-2.34	13	2	6.44	6.56
Omicron_BQ11	I	402	G	I402G	6.44	-3.64	20	2	5.78	7.11	6.52	-2.32	23	2	6.53	6.51
Omicron_BQ11	I	402	H	I402H	5.89	-4.2	25	2	5.99	5.79	6.47	-2.37	28	2	6.49	6.45
Omicron_BQ11	I	402	I	I402I	10.09	0	2564	2	10.11	10.06	8.84	0	3529	2	9.08	8.6
Omicron_BQ11	I	402	K	I402K	5.74	-4.35	6	2	5.77	5.71	6.53	-2.31	9	2	6.41	6.65
Omicron_BQ11	I	402	L	I402L	10.03	-0.05	27	2	10.07	9.99	8.81	-0.04	37	2	9.06	8.56
Omicron_BQ11	I	402	M	I402M	9.61	-0.48	22	2	9.66	9.55	7.46	-1.38	27	2	7.63	7.28
Omicron_BQ11	I	402	N	I402N	6.66	-3.43	13	2	6.03	7.28	6.74	-2.1	19	2	6.87	6.61
Omicron_BQ11	I	402	P	I402P	6.62	-3.46	14	2	6.12	7.12	6.46	-2.38	20	2	6.73	6.18
Omicron_BQ11	I	402	Q	I402Q	6.78	-3.31	23	2	6	7.55	6.58	-2.27	29	2	6.47	6.68
Omicron_BQ11	I	402	R	I402R	6.2	-3.89	13	2	5.35	7.04	6.33	-2.51	23	2	6.56	6.1
Omicron_BQ11	I	402	S	I402S	8.28	-1.81	19	2	8.01	8.55	6.65	-2.19	25	2	6.75	6.55
Omicron_BQ11	I	402	T	I402T	9.56	-0.52	15	2	9.57	9.56	7.95	-0.89	16	2	8.07	7.83
Omicron_BQ11	I	402	V	I402V	10.17	0.09	14	2	10.18	10.17	8.91	0.07	17	2	9.17	8.65
Omicron_BQ11	I	402	W	I402W	6.1	-3.99	20	2	5.41	6.78	6.32	-2.52	29	2	6.25	6.38
Omicron_BQ11	I	402	Y	I402Y	6.28	-3.81	14	2	5.84	6.72	6.32	-2.53	20	2	6.42	6.21
Omicron_BQ11	R	403	-	R403-	6.47	-3.61	19	2	6.54	6.4	6.74	-2.1	26	2	6.79	6.69
Omicron_BQ11	R	403	A	R403A	10.24	0.16	16	2	10.26	10.23	8.85	0	25	2	8.98	8.72
Omicron_BQ11	R	403	C	R403C	10.23	0.14	20	2	10.25	10.2	8.71	-0.13	22	2	9.04	8.38
Omicron_BQ11	R	403	D	R403D	10.16	0.08	10	2	10.29	10.04	8.7	-0.14	14	2	8.89	8.52
Omicron_BQ11	R	403	E	R403E	9.88	-0.21	22	2	9.83	9.92	8.89	0.04	24	2	9.18	8.59
Omicron_BQ11	R	403	F	R403F	7.94	-2.15	22	2	7.76	8.12	8.36	-0.48	24	2	8.51	8.21
Omicron_BQ11	R	403	G	R403G	10.28	0.2	11	2	10.4	10.17	8.89	0.05	21	2	9.11	8.68
Omicron_BQ11	R	403	H	R403H	9.5	-0.59	26	2	9.49	9.5	7.59	-1.25	26	2	7.81	7.38
Omicron_BQ11	R	403	I	R403I	9.06	-1.03	31	2	9.13	8.98	8.07	-0.77	32	2	8.29	7.85
Omicron_BQ11	R	403	K	R403K	10.34	0.25	16	2	10.48	10.19	8.94	0.1	31	2	9.35	8.53
Omicron_BQ11	R	403	L	R403L	8.92	-1.16	25	2	8.99	8.85	8.45	-0.39	23	2	8.84	8.06
Omicron_BQ11	R	403	M	R403M	10.18	0.1	17	2	10.25	10.11	8.99	0.15	28	2	9.26	8.73
Omicron_BQ11	R	403	N	R403N	10.27	0.18	10	2	10.29	10.24	8.78	-0.06	14	2	9.01	8.55
Omicron_BQ11	R	403	P	R403P	9.6	-0.49	26	2	9.63	9.56	8.71	-0.14	28	2	8.72	8.69
Omicron_BQ11	R	403	Q	R403Q	10	-0.08	12	2	10.04	9.97	8.74	-0.1	15	2	8.97	8.51
Omicron_BQ11	R	403	R	R403R	10.09	0	2564	2	10.11	10.06	8.84	0	3529	2	9.08	8.6
Omicron_BQ11	R	403	S	R403S	10.09	0	18	2	9.96	10.21	8.94	0.1	27	2	9.04	8.84
Omicron_BQ11	R	403	T	R403T	10.02	-0.06	18	2	10.07	9.97	8.79	-0.05	25	2	8.71	8.87
Omicron_BQ11	R	403	V	R403V	8.78	-1.31	28	2	8.92	8.64	8.08	-0.76	27	2	8.43	7.74
Omicron_BQ11	R	403	W	R403W	6.84	-3.24	16	2	6.85	6.83	7.52	-1.33	20	2	7.61	7.42
Omicron_BQ11	R	403	Y	R403Y	8.76	-1.33	18	2	8.85	8.66	8.08	-0.76	18	2	8.25	7.92
Omicron_BQ11	G	404	-	G404-	6.61	-3.47	34	2	5.93	7.3	6.5	-2.34	43	2	6.47	6.53
Omicron_BQ11	G	404	A	G404A	9.22	-0.87	22	2	9.3	9.14	8.64	-0.2	22	2	8.94	8.34
Omicron_BQ11	G	404	C	G404C	9.07	-1.02	22	2	9.28	8.86	8.17	-0.68	23	2	8.51	7.82
Omicron_BQ11	G	404	D	G404D	7.36	-2.72	26	2	7.28	7.44	7.16	-1.68	29	2	7.15	7.18
Omicron_BQ11	G	404	E	G404E	9.2	-0.88	28	2	9.22	9.18	8.66	-0.18	29	2	9.02	8.31
Omicron_BQ11	G	404	F	G404F	9.05	-1.04	25	2	9.18	8.92	7.79	-1.05	26	2	8.04	7.53
Omicron_BQ11	G	404	G	G404G	10.09	0	2564	2	10.11	10.06	8.84	0	3529	2	9.08	8.6
Omicron_BQ11	G	404	H	G404H	9.22	-0.86	24	2	9.24	9.2	8.37	-0.47	21	2	8.47	8.27
Omicron_BQ11	G	404	I	G404I	6.45	-3.63	23	2	6.14	6.76	6.67	-2.17	29	2	6.77	6.57
Omicron_BQ11	G	404	K	G404K	9.32	-0.77	31	2	9.43	9.2	8.53	-0.31	30	2	8.86	8.21
Omicron_BQ11	G	404	L	G404L	8.76	-1.33	37	2	8.89	8.63	7.42	-1.42	37	2	7.61	7.23
Omicron_BQ11	G	404	M	G404M	9.1	-0.99	31	2	9.13	9.06	8.43	-0.41	34	2	8.61	8.24
Omicron_BQ11	G	404	N	G404N	9.17	-0.91	23	2	9.31	9.04	7.97	-0.87	24	2	8.42	7.52
Omicron_BQ11	G	404	P	G404P	6.65	-3.43	26	2	6.24	7.06	6.82	-2.02	29	2	6.77	6.87
Omicron_BQ11	G	404	Q	G404Q	9.29	-0.8	33	2	9.32	9.26	8.79	-0.05	37	2	8.95	8.63
Omicron_BQ11	G	404	R	G404R	9.35	-0.73	30	2	9.43	9.28	8.72	-0.12	28	2	9.03	8.42
Omicron_BQ11	G	404	S	G404S	9.15	-0.93	22	2	9.25	9.05	8.41	-0.43	24	2	8.81	8.02
Omicron_BQ11	G	404	T	G404T	7.77	-2.31	26	2	7.47	8.07	6.87	-1.97	27	2	6.99	6.75
Omicron_BQ11	G	404	V	G404V	6.84	-3.25	22	2	6.28	7.4	6.71	-2.13	26	2	6.94	6.48
Omicron_BQ11	G	404	W	G404W	8.5	-1.59	29	2	8.6	8.39	7.28	-1.56	36	2	7.52	7.04
Omicron_BQ11	G	404	Y	G404Y	9.14	-0.94	23	2	9.16	9.12	8.16	-0.68	24	2	8.62	7.71
Omicron_BQ11	N	405	-	N405-	7.13	-2.95	15	2	6.37	7.9	6.47	-2.37	20	2	6.39	6.55
Omicron_BQ11	N	405	A	N405A	10.38	0.29	12	2	10.51	10.25	8.86	0.02	15	2	8.91	8.81
Omicron_BQ11	N	405	C	N405C	9.57	-0.51	17	2	9.63	9.52	8.47	-0.37	18	2	8.8	8.13
Omicron_BQ11	N	405	D	N405D	10.29	0.2	17	2	10.24	10.34	8.79	-0.05	23	2	9.18	8.4
Omicron_BQ11	N	405	E	N405E	10.05	-0.03	19	2	9.98	10.13	8.9	0.06	23	2	8.87	8.93
Omicron_BQ11	N	405	F	N405F	10.31	0.22	12	2	10.38	10.23	8.83	-0.01	22	2	9.07	8.59
Omicron_BQ11	N	405	G	N405G	10.37	0.29	12	2	10.4	10.35	8.7	-0.14	24	2	8.94	8.46
Omicron_BQ11	N	405	H	N405H	10.29	0.2	16	2	10.36	10.22	8.74	-0.11	24	2	8.91	8.57
Omicron_BQ11	N	405	I	N405I	9.6	-0.49	21	2	9.58	9.61	8.75	-0.09	21	2	8.94	8.57
Omicron_BQ11	N	405	K	N405K	10.22	0.14	18	2	10.25	10.2	8.71	-0.13	28	2	8.91	8.51
Omicron_BQ11	N	405	L	N405L	10.13	0.04	28	2	10.16	10.1	8.82	-0.02	34	2	9.1	8.55
Omicron_BQ11	N	405	M	N405M	10.26	0.17	17	2	10.36	10.16	8.9	0.05	33	2	9.14	8.65
Omicron_BQ11	N	405	N	N405N	10.09	0	2564	2	10.11	10.06	8.84	0	3529	2	9.08	8.6
Omicron_BQ11	N	405	P	N405P	9.48	-0.61	22	2	9.49	9.46	7.83	-1.01	25	2	8.04	7.62
Omicron_BQ11	N	405	Q	N405Q	10.26	0.17	13	2	10.31	10.2	9.03	0.18	17	2	9.26	8.79
Omicron_BQ11	N	405	R	N405R	10.11	0.03	17	2	10.04	10.19	8.5	-0.34	24	2	9	8
Omicron_BQ11	N	405	S	N405S	10.27	0.18	24	2	10.32	10.21	8.94	0.1	32	2	9.22	8.66
Omicron_BQ11	N	405	T	N405T	10.11	0.03	20	2	10.16	10.07	8.84	0	22	2	9.11	8.57
Omicron_BQ11	N	405	V	N405V	9.56	-0.52	24	2	9.61	9.51	8.78	-0.07	21	2	8.93	8.62
Omicron_BQ11	N	405	W	N405W	10.28	0.19	10	2	10.23	10.32	8.71	-0.14	20	2	9.06	8.35
Omicron_BQ11	N	405	Y	N405Y	10.16	0.07	4	2	10.2	10.11	8.79	-0.05	6	2	9.08	8.51
Omicron_BQ11	E	406	-	E406-	6.1	-3.98	27	2	5.76	6.45	6.89	-1.95	33	2	6.95	6.84
Omicron_BQ11	E	406	A	E406A	9.69	-0.4	31	2	9.72	9.66	7.23	-1.61	33	2	7.33	7.14
Omicron_BQ11	E	406	C	E406C	9.16	-0.92	38	2	9.24	9.09	6.9	-1.94	37	2	6.98	6.81
Omicron_BQ11	E	406	D	E406D	10.17	0.09	25	2	10.19	10.15	8.69	-0.15	38	2	8.77	8.6
Omicron_BQ11	E	406	E	E406E	10.09	0	2564	2	10.11	10.06	8.84	0	3529	2	9.08	8.6
Omicron_BQ11	E	406	F	E406F	7.3	-2.79	24	2	6.59	8	6.6	-2.24	28	2	6.64	6.56
Omicron_BQ11	E	406	G	E406G	8.88	-1.21	28	2	8.88	8.88	6.62	-2.22	38	2	6.9	6.34
Omicron_BQ11	E	406	H	E406H	10.16	0.08	21	2	10.27	10.05	8.68	-0.16	30	2	9.02	8.33
Omicron_BQ11	E	406	I	E406I	6.56	-3.52	10	2	6.9	6.22	6.49	-2.35	18	2	6.41	6.57
Omicron_BQ11	E	406	K	E406K	7.91	-2.17	29	2	7.79	8.04	6.45	-2.39	34	2	6.6	6.31
Omicron_BQ11	E	406	L	E406L	8.91	-1.18	23	2	8.85	8.97	6.86	-1.98	27	2	6.94	6.78
Omicron_BQ11	E	406	M	E406M	8.91	-1.17	20	2	8.93	8.9	7.59	-1.25	23	2	7.74	7.44
Omicron_BQ11	E	406	N	E406N	5.73	-4.36	16	2	5.63	5.83	6.84	-2	18	2	6.81	6.87
Omicron_BQ11	E	406	P	E406P	6.69	-3.4	21	2	6.33	7.05	6.56	-2.28	29	2	6.48	6.64
Omicron_BQ11	E	406	Q	E406Q	10.09	0	19	2	10.1	10.08	8.73	-0.11	28	2	9.08	8.38
Omicron_BQ11	E	406	R	E406R	7.37	-2.72	23	2	7.22	7.51	6.37	-2.47	30	2	6.45	6.29
Omicron_BQ11	E	406	S	E406S	9.62	-0.47	19	2	9.54	9.7	7.55	-1.29	26	2	7.75	7.35
Omicron_BQ11	E	406	T	E406T	9.55	-0.53	23	2	9.56	9.54	7.23	-1.61	22	2	7.33	7.12
Omicron_BQ11	E	406	V	E406V	9.51	-0.57	23	2	9.4	9.63	6.89	-1.95	25	2	6.99	6.79
Omicron_BQ11	E	406	W	E406W	7.81	-2.28	28	2	7.78	7.83	8.46	-0.38	30	2	8.6	8.32
Omicron_BQ11	E	406	Y	E406Y	7.2	-2.89	20	2	6.8	7.6	6.55	-2.29	26	2	6.81	6.3
Omicron_BQ11	V	407	-	V407-	5.82	-4.27	30	2	5.85	5.78	6.82	-2.02	35	2	6.95	6.69
Omicron_BQ11	V	407	A	V407A	9.56	-0.52	30	2	9.55	9.57	7.85	-0.99	30	2	7.83	7.86
Omicron_BQ11	V	407	C	V407C	9.51	-0.57	32	2	9.64	9.39	8.43	-0.41	32	2	8.72	8.14
Omicron_BQ11	V	407	D	V407D	7.29	-2.79	25	2	7.11	7.47	6.66	-2.18	38	2	6.71	6.62
Omicron_BQ11	V	407	E	V407E	8.96	-1.13	29	2	8.99	8.92	6.97	-1.87	29	2	6.91	7.04
Omicron_BQ11	V	407	F	V407F	9.76	-0.32	24	2	9.77	9.76	8.6	-0.25	26	2	8.75	8.44
Omicron_BQ11	V	407	G	V407G	8.94	-1.15	31	2	8.97	8.91	6.78	-2.06	33	2	6.81	6.75
Omicron_BQ11	V	407	H	V407H	9.22	-0.87	20	2	9.34	9.09	7.14	-1.7	22	2	7.25	7.03
Omicron_BQ11	V	407	I	V407I	10.09	0	27	2	10.13	10.04	8.93	0.09	33	2	9.09	8.78
Omicron_BQ11	V	407	K	V407K	9.75	-0.34	34	2	9.75	9.74	7.92	-0.92	34	2	8.18	7.66
Omicron_BQ11	V	407	L	V407L	10.15	0.06	25	2	10.23	10.07	8.95	0.11	33	2	9.19	8.71
Omicron_BQ11	V	407	M	V407M	10.05	-0.03	26	2	10.07	10.03	8.87	0.02	34	2	9.09	8.64
Omicron_BQ11	V	407	N	V407N	9.07	-1.02	28	2	9.06	9.07	6.81	-2.04	31	2	6.85	6.77
Omicron_BQ11	V	407	P	V407P	7.23	-2.85	29	2	6.85	7.61	6.64	-2.2	36	2	6.8	6.48
Omicron_BQ11	V	407	Q	V407Q	9.53	-0.55	33	2	9.62	9.44	7.82	-1.02	31	2	8.01	7.64
Omicron_BQ11	V	407	R	V407R	10.08	-0.01	27	2	10.11	10.05	8.74	-0.1	36	2	9.19	8.3
Omicron_BQ11	V	407	S	V407S	7.33	-2.76	23	2	7.3	7.35	7.42	-1.42	26	2	7.59	7.26
Omicron_BQ11	V	407	T	V407T	8.19	-1.9	36	2	8.22	8.16	8.9	0.06	34	2	9.19	8.61
Omicron_BQ11	V	407	V	V407V	10.09	0	2564	2	10.11	10.06	8.84	0	3529	2	9.08	8.6
Omicron_BQ11	V	407	W	V407W	9.44	-0.64	24	2	9.54	9.34	7.19	-1.65	30	2	7.17	7.21
Omicron_BQ11	V	407	Y	V407Y	9.52	-0.57	19	2	9.69	9.34	7.55	-1.29	22	2	7.65	7.46
Omicron_BQ11	S	408	-	S408-	6.3	-3.78	28	2	6.01	6.59	6.5	-2.34	35	2	6.55	6.45
Omicron_BQ11	S	408	A	S408A	10.12	0.04	26	2	10.17	10.08	8.81	-0.03	29	2	9	8.62
Omicron_BQ11	S	408	C	S408C	9.6	-0.48	34	2	9.62	9.58	8.79	-0.05	35	2	8.85	8.74
Omicron_BQ11	S	408	D	S408D	9.88	-0.21	17	2	9.92	9.83	8.99	0.15	19	2	9.32	8.66
Omicron_BQ11	S	408	E	S408E	9.93	-0.15	30	2	10.02	9.85	8.83	-0.01	30	2	9.11	8.56
Omicron_BQ11	S	408	F	S408F	9.88	-0.2	18	2	9.84	9.93	9.1	0.26	17	2	9.71	8.5
Omicron_BQ11	S	408	G	S408G	10.15	0.07	29	2	10.22	10.09	8.91	0.07	37	2	9.25	8.57
Omicron_BQ11	S	408	H	S408H	10.08	0	22	2	10.01	10.15	8.77	-0.07	29	2	9.15	8.39
Omicron_BQ11	S	408	I	S408I	9.93	-0.15	31	2	10.05	9.81	8.79	-0.05	31	2	9.04	8.54
Omicron_BQ11	S	408	K	S408K	10.13	0.04	22	2	10.17	10.09	8.72	-0.13	35	2	9.02	8.41
Omicron_BQ11	S	408	L	S408L	9.92	-0.17	25	2	9.96	9.87	8.83	-0.01	26	2	9	8.66
Omicron_BQ11	S	408	M	S408M	10.02	-0.06	21	2	9.98	10.06	8.79	-0.05	22	2	8.97	8.61
Omicron_BQ11	S	408	N	S408N	10.18	0.1	17	2	10.17	10.2	8.84	0	30	2	9	8.68
Omicron_BQ11	S	408	P	S408P	10.19	0.1	16	2	10.21	10.17	8.91	0.07	22	2	9.17	8.65
Omicron_BQ11	S	408	Q	S408Q	10.18	0.09	28	2	10.2	10.15	8.77	-0.07	42	2	9.06	8.49
Omicron_BQ11	S	408	R	S408R	10.14	0.06	20	2	10.18	10.1	8.84	0	31	2	9.02	8.66
Omicron_BQ11	S	408	S	S408S	10.09	0	2564	2	10.11	10.06	8.84	0	3529	2	9.08	8.6
Omicron_BQ11	S	408	T	S408T	10	-0.09	26	2	10.04	9.95	8.84	0	32	2	9.06	8.63
Omicron_BQ11	S	408	V	S408V	9.96	-0.13	33	2	9.97	9.94	8.92	0.08	34	2	9.14	8.7
Omicron_BQ11	S	408	W	S408W	9.94	-0.15	18	2	10.01	9.86	8.9	0.06	28	2	9.26	8.55
Omicron_BQ11	S	408	Y	S408Y	10.18	0.09	19	2	10.15	10.2	8.71	-0.13	25	2	8.87	8.55
Omicron_BQ11	Q	409	-	Q409-	6.72	-3.37	26	2	6.31	7.13	6.7	-2.14	31	2	6.64	6.77
Omicron_BQ11	Q	409	A	Q409A	9.55	-0.53	15	2	9.56	9.54	7.88	-0.96	16	2	8.05	7.72
Omicron_BQ11	Q	409	C	Q409C	9.2	-0.89	26	2	9.27	9.12	7.59	-1.25	26	2	7.86	7.31
Omicron_BQ11	Q	409	D	Q409D	9.06	-1.02	25	2	8.93	9.2	7.75	-1.09	24	2	7.86	7.64
Omicron_BQ11	Q	409	E	Q409E	9.84	-0.25	23	2	9.93	9.75	8.88	0.04	24	2	9.06	8.69
Omicron_BQ11	Q	409	F	Q409F	9.18	-0.9	27	2	9.22	9.15	7.27	-1.57	28	2	7.1	7.44
Omicron_BQ11	Q	409	G	Q409G	9.18	-0.91	29	2	9.26	9.09	7.27	-1.57	28	2	7.36	7.18
Omicron_BQ11	Q	409	H	Q409H	9.44	-0.65	19	2	9.51	9.37	7.36	-1.48	22	2	7.59	7.14
Omicron_BQ11	Q	409	I	Q409I	7.91	-2.18	17	2	7.47	8.34	6.43	-2.42	21	2	6.41	6.44
Omicron_BQ11	Q	409	K	Q409K	9.54	-0.54	24	2	9.54	9.54	8.01	-0.83	24	2	8.39	7.63
Omicron_BQ11	Q	409	L	Q409L	9.12	-0.97	30	2	9.26	8.98	7.19	-1.65	31	2	7.29	7.09
Omicron_BQ11	Q	409	M	Q409M	9.53	-0.56	25	2	9.57	9.48	7.96	-0.88	23	2	8.22	7.7
Omicron_BQ11	Q	409	N	Q409N	9.4	-0.69	16	2	9.59	9.21	7.57	-1.27	15	2	8.07	7.07
Omicron_BQ11	Q	409	P	Q409P	6.58	-3.51	27	2	6.45	6.7	6.43	-2.41	29	2	6.37	6.48
Omicron_BQ11	Q	409	Q	Q409Q	10.09	0	2564	2	10.11	10.06	8.84	0	3529	2	9.08	8.6
Omicron_BQ11	Q	409	R	Q409R	9.34	-0.74	34	2	9.32	9.36	7.46	-1.39	37	2	7.58	7.33
Omicron_BQ11	Q	409	S	Q409S	9.52	-0.56	28	2	9.59	9.46	7.96	-0.88	26	2	8.26	7.66
Omicron_BQ11	Q	409	T	Q409T	9.3	-0.78	18	2	9.24	9.37	7.41	-1.43	23	2	7.56	7.27
Omicron_BQ11	Q	409	V	Q409V	8.84	-1.25	13	2	8.88	8.79	6.85	-1.99	14	2	6.96	6.74
Omicron_BQ11	Q	409	W	Q409W	7.22	-2.86	21	2	6.82	7.62	6.37	-2.47	28	2	6.4	6.34
Omicron_BQ11	Q	409	Y	Q409Y	9.06	-1.03	32	2	9.1	9.01	7.3	-1.55	34	2	7.16	7.43
Omicron_BQ11	I	410	-	I410-	6.12	-3.96	25	2	5.5	6.75	6.66	-2.18	34	2	6.67	6.65
Omicron_BQ11	I	410	A	I410A	8.36	-1.72	16	2	8.4	8.33	6.82	-2.03	20	2	6.66	6.97
Omicron_BQ11	I	410	C	I410C	9.25	-0.84	19	2	9.32	9.18	6.98	-1.87	20	2	7	6.95
Omicron_BQ11	I	410	D	I410D	5.76	-4.33	14	2	5.73	5.79	6.67	-2.17	18	2	6.64	6.69
Omicron_BQ11	I	410	E	I410E	6.18	-3.9	22	2	5.48	6.89	6.52	-2.32	29	2	6.56	6.48
Omicron_BQ11	I	410	F	I410F	7.26	-2.83	19	2	6.8	7.72	6.62	-2.22	25	2	6.74	6.5
Omicron_BQ11	I	410	G	I410G	6.77	-3.32	23	2	5.93	7.6	6.57	-2.27	29	2	6.46	6.67
Omicron_BQ11	I	410	H	I410H	6.45	-3.64	7	2	5.68	7.22	6.44	-2.4	11	2	6.63	6.26
Omicron_BQ11	I	410	I	I410I	10.09	0	2564	2	10.11	10.06	8.84	0	3529	2	9.08	8.6
Omicron_BQ11	I	410	K	I410K	6.32	-3.76	16	2	6.29	6.36	6.5	-2.34	22	2	6.7	6.3
Omicron_BQ11	I	410	L	I410L	9.89	-0.19	16	2	9.92	9.86	8.65	-0.19	17	2	8.97	8.33
Omicron_BQ11	I	410	M	I410M	9.56	-0.52	28	2	9.63	9.5	7.45	-1.39	30	2	7.65	7.25
Omicron_BQ11	I	410	N	I410N	6.43	-3.65	18	2	5.91	6.96	6.58	-2.26	19	2	6.66	6.51
Omicron_BQ11	I	410	P	I410P	6.24	-3.84	20	2	6.32	6.17	6.58	-2.26	27	2	6.67	6.5
Omicron_BQ11	I	410	Q	I410Q	6.69	-3.39	18	2	5.74	7.64	6.52	-2.32	25	2	6.46	6.58
Omicron_BQ11	I	410	R	I410R	6.31	-3.78	17	2	5.87	6.75	6.43	-2.41	29	2	6.54	6.33
Omicron_BQ11	I	410	S	I410S	6.64	-3.45	19	2	6	7.27	6.51	-2.33	21	2	6.5	6.52
Omicron_BQ11	I	410	T	I410T	7.62	-2.46	16	2	7.16	8.09	6.63	-2.21	24	2	6.69	6.57
Omicron_BQ11	I	410	V	I410V	10.06	-0.03	17	2	10.04	10.08	8.47	-0.37	22	2	8.88	8.06
Omicron_BQ11	I	410	W	I410W	6.77	-3.32	22	2	6.57	6.97	6.44	-2.4	30	2	6.51	6.37
Omicron_BQ11	I	410	Y	I410Y	5.9	-4.19	22	2	5.67	6.12	6.41	-2.43	24	2	6.47	6.34
Omicron_BQ11	A	411	-	A411-	6.01	-4.08	25	2	5.6	6.41	6.51	-2.33	34	2	6.71	6.32
Omicron_BQ11	A	411	A	A411A	10.09	0	2564	2	10.11	10.06	8.84	0	3529	2	9.08	8.6
Omicron_BQ11	A	411	C	A411C	9.57	-0.52	19	2	9.63	9.51	8.19	-0.65	23	2	8.31	8.07
Omicron_BQ11	A	411	D	A411D	9.51	-0.58	20	2	9.58	9.44	7.4	-1.44	22	2	7.37	7.43
Omicron_BQ11	A	411	E	A411E	9.86	-0.22	23	2	9.94	9.79	8.81	-0.03	24	2	9.14	8.48
Omicron_BQ11	A	411	F	A411F	9.39	-0.69	24	2	9.44	9.34	7.26	-1.58	28	2	7.46	7.07
Omicron_BQ11	A	411	G	A411G	10.06	-0.03	15	2	10.11	10	8.78	-0.06	21	2	9.33	8.22
Omicron_BQ11	A	411	H	A411H	9.48	-0.6	30	2	9.51	9.46	7.55	-1.29	31	2	7.67	7.43
Omicron_BQ11	A	411	I	A411I	9.48	-0.61	23	2	9.52	9.44	7.23	-1.62	24	2	7.27	7.18
Omicron_BQ11	A	411	K	A411K	9.81	-0.28	20	2	9.95	9.66	8.41	-0.43	23	2	8.62	8.21
Omicron_BQ11	A	411	L	A411L	9.54	-0.55	27	2	9.6	9.48	7.24	-1.6	28	2	7.16	7.32
Omicron_BQ11	A	411	M	A411M	9.82	-0.27	31	2	9.85	9.79	8.49	-0.36	33	2	8.69	8.28
Omicron_BQ11	A	411	N	A411N	9.63	-0.46	23	2	9.67	9.58	7.63	-1.21	22	2	7.62	7.64
Omicron_BQ11	A	411	P	A411P	6.32	-3.76	18	2	5.82	6.83	6.57	-2.27	27	2	6.62	6.53
Omicron_BQ11	A	411	Q	A411Q	10.12	0.03	16	2	10.12	10.12	8.81	-0.03	20	2	9.03	8.59
Omicron_BQ11	A	411	R	A411R	10.05	-0.04	14	2	10.12	9.98	8.53	-0.32	19	2	8.97	8.08
Omicron_BQ11	A	411	S	A411S	10.05	-0.04	17	2	10.07	10.03	8.72	-0.12	18	2	9.1	8.34
Omicron_BQ11	A	411	T	A411T	9.75	-0.34	17	2	9.86	9.63	8.49	-0.35	15	2	8.76	8.22
Omicron_BQ11	A	411	V	A411V	9.69	-0.39	20	2	9.75	9.64	8.45	-0.39	20	2	8.69	8.2
Omicron_BQ11	A	411	W	A411W	9.88	-0.21	28	2	9.94	9.82	8.48	-0.36	32	2	8.65	8.31
Omicron_BQ11	A	411	Y	A411Y	9.27	-0.82	28	2	9.38	9.16	7.01	-1.83	29	2	7.1	6.92
Omicron_BQ11	P	412	-	P412-	6.79	-3.29	28	2	6.6	6.99	6.62	-2.22	28	2	6.8	6.45
Omicron_BQ11	P	412	A	P412A	9.37	-0.72	15	2	9.43	9.31	7.08	-1.76	14	2	7.18	6.99
Omicron_BQ11	P	412	C	P412C	8.68	-1.4	27	2	8.69	8.67	6.68	-2.16	33	2	6.78	6.59
Omicron_BQ11	P	412	D	P412D	7.27	-2.81	14	2	6.7	7.85	6.45	-2.39	22	2	6.41	6.49
Omicron_BQ11	P	412	E	P412E	8.24	-1.85	24	2	8.36	8.11	6.7	-2.15	29	2	6.96	6.43
Omicron_BQ11	P	412	F	P412F	7.44	-2.65	20	2	6.96	7.92	6.39	-2.45	27	2	6.43	6.35
Omicron_BQ11	P	412	G	P412G	8.99	-1.1	18	2	9.01	8.96	6.68	-2.16	21	2	6.81	6.55
Omicron_BQ11	P	412	H	P412H	8.36	-1.73	22	2	8.09	8.62	6.64	-2.2	29	2	6.65	6.62
Omicron_BQ11	P	412	I	P412I	9.49	-0.59	21	2	9.51	9.47	7.05	-1.8	26	2	7.24	6.85
Omicron_BQ11	P	412	K	P412K	9.14	-0.95	21	2	9.15	9.13	6.92	-1.92	24	2	7.11	6.73
Omicron_BQ11	P	412	L	P412L	9.07	-1.02	27	2	9.13	9.01	6.85	-1.99	31	2	6.87	6.84
Omicron_BQ11	P	412	M	P412M	9.06	-1.03	19	2	9.1	9.01	6.65	-2.19	26	2	6.72	6.59
Omicron_BQ11	P	412	N	P412N	8.05	-2.04	12	2	7.79	8.31	6.46	-2.38	16	2	6.57	6.36
Omicron_BQ11	P	412	P	P412P	10.09	0	2564	2	10.11	10.06	8.84	0	3529	2	9.08	8.6
Omicron_BQ11	P	412	Q	P412Q	8.64	-1.45	18	2	8.9	8.38	6.57	-2.27	23	2	6.77	6.37
Omicron_BQ11	P	412	R	P412R	9.09	-0.99	27	2	9.15	9.04	6.72	-2.12	33	2	6.79	6.66
Omicron_BQ11	P	412	S	P412S	9.23	-0.86	21	2	9.14	9.31	7.38	-1.46	23	2	7.3	7.46
Omicron_BQ11	P	412	T	P412T	9.24	-0.84	29	2	9.26	9.22	7.04	-1.8	28	2	7.14	6.94
Omicron_BQ11	P	412	V	P412V	9.47	-0.61	21	2	9.47	9.47	7.44	-1.4	21	2	7.31	7.57
Omicron_BQ11	P	412	W	P412W	7.48	-2.61	15	2	7.63	7.32	6.32	-2.52	22	2	6.38	6.26
Omicron_BQ11	P	412	Y	P412Y	7.88	-2.21	19	2	7.41	8.35	6.49	-2.35	25	2	6.58	6.41
Omicron_BQ11	G	413	-	G413-	5.85	-4.24	17	2	5.4	6.3	6.39	-2.45	24	2	6.44	6.34
Omicron_BQ11	G	413	A	G413A	9.97	-0.11	17	2	10.02	9.92	8.85	0	17	2	8.93	8.76
Omicron_BQ11	G	413	C	G413C	9.93	-0.16	19	2	9.95	9.9	8.79	-0.05	19	2	9.14	8.44
Omicron_BQ11	G	413	D	G413D	9.85	-0.24	15	2	9.8	9.89	8.59	-0.25	16	2	8.92	8.26
Omicron_BQ11	G	413	E	G413E	9.9	-0.18	26	2	9.9	9.91	8.67	-0.17	27	2	8.85	8.49
Omicron_BQ11	G	413	F	G413F	10.04	-0.04	14	2	10.14	9.94	8.68	-0.16	16	2	8.95	8.4
Omicron_BQ11	G	413	G	G413G	10.09	0	2564	2	10.11	10.06	8.84	0	3529	2	9.08	8.6
Omicron_BQ11	G	413	H	G413H	10.06	-0.03	21	2	10.07	10.05	8.61	-0.23	25	2	8.77	8.45
Omicron_BQ11	G	413	I	G413I	9.55	-0.53	17	2	9.68	9.43	8.04	-0.8	16	2	8.04	8.04
Omicron_BQ11	G	413	K	G413K	9.93	-0.15	7	2	9.95	9.91	8.73	-0.11	16	2	8.81	8.65
Omicron_BQ11	G	413	L	G413L	9.89	-0.2	26	2	10.09	9.69	8.8	-0.04	28	2	9.08	8.52
Omicron_BQ11	G	413	M	G413M	10.05	-0.04	23	2	10.03	10.06	8.99	0.15	23	2	9.24	8.74
Omicron_BQ11	G	413	N	G413N	9.91	-0.18	16	2	10.03	9.78	8.96	0.12	18	2	9.22	8.7
Omicron_BQ11	G	413	P	G413P	6.83	-3.25	20	2	6.52	7.14	6.7	-2.14	31	2	6.91	6.48
Omicron_BQ11	G	413	Q	G413Q	10.01	-0.08	24	2	10.03	9.99	8.63	-0.21	26	2	8.86	8.41
Omicron_BQ11	G	413	R	G413R	10.1	0.01	18	2	10.14	10.06	8.86	0.02	26	2	9.13	8.6
Omicron_BQ11	G	413	S	G413S	10.03	-0.05	18	2	10.08	9.99	8.97	0.13	25	2	9.14	8.79
Omicron_BQ11	G	413	T	G413T	9.71	-0.37	21	2	9.76	9.66	8.49	-0.35	20	2	8.83	8.15
Omicron_BQ11	G	413	V	G413V	9.68	-0.4	26	2	9.76	9.6	8.48	-0.36	26	2	8.91	8.04
Omicron_BQ11	G	413	W	G413W	9.8	-0.28	24	2	9.76	9.84	8.51	-0.33	26	2	8.6	8.42
Omicron_BQ11	G	413	Y	G413Y	10.08	0	16	2	10.13	10.03	8.76	-0.09	20	2	8.89	8.62
Omicron_BQ11	Q	414	-	Q414-	6.71	-3.38	28	2	5.95	7.46	6.48	-2.37	35	2	6.59	6.36
Omicron_BQ11	Q	414	A	Q414A	10.06	-0.03	22	2	10.01	10.11	8.85	0.01	26	2	9.1	8.6
Omicron_BQ11	Q	414	C	Q414C	10.01	-0.07	27	2	10	10.03	8.78	-0.07	29	2	9.11	8.44
Omicron_BQ11	Q	414	D	Q414D	8.91	-1.18	6	2	8.64	9.18	7.41	-1.43	7	2	7.29	7.54
Omicron_BQ11	Q	414	E	Q414E	9.94	-0.15	21	2	9.96	9.92	8.85	0.01	23	2	9.3	8.41
Omicron_BQ11	Q	414	F	Q414F	9.6	-0.49	27	2	9.58	9.61	7.8	-1.04	25	2	7.82	7.79
Omicron_BQ11	Q	414	G	Q414G	10.13	0.04	13	2	10.08	10.17	8.64	-0.2	19	2	8.73	8.55
Omicron_BQ11	Q	414	H	Q414H	10.08	-0.01	20	2	10.04	10.11	8.54	-0.3	23	2	8.61	8.46
Omicron_BQ11	Q	414	I	Q414I	9.86	-0.23	20	2	9.86	9.86	8.57	-0.27	25	2	8.74	8.4
Omicron_BQ11	Q	414	K	Q414K	10.18	0.09	17	2	10.24	10.11	8.83	-0.01	23	2	9.09	8.57
Omicron_BQ11	Q	414	L	Q414L	9.66	-0.42	22	2	9.64	9.69	8.44	-0.4	23	2	8.6	8.28
Omicron_BQ11	Q	414	M	Q414M	10.14	0.05	14	2	10.22	10.05	8.84	0	15	2	9.32	8.37
Omicron_BQ11	Q	414	N	Q414N	9.76	-0.32	18	2	9.83	9.69	8.52	-0.32	24	2	8.88	8.16
Omicron_BQ11	Q	414	P	Q414P	8.73	-1.36	20	2	8.6	8.86	6.86	-1.98	21	2	7.05	6.67
Omicron_BQ11	Q	414	Q	Q414Q	10.09	0	2564	2	10.11	10.06	8.84	0	3529	2	9.08	8.6
Omicron_BQ11	Q	414	R	Q414R	10.07	-0.02	14	2	10.04	10.1	8.7	-0.14	26	2	9.01	8.39
Omicron_BQ11	Q	414	S	Q414S	10.05	-0.03	17	2	10.1	10.01	8.83	-0.02	18	2	9.17	8.48
Omicron_BQ11	Q	414	T	Q414T	10.07	-0.01	17	2	10.01	10.13	8.73	-0.12	22	2	8.71	8.74
Omicron_BQ11	Q	414	V	Q414V	10.03	-0.06	17	2	10.02	10.03	8.94	0.09	22	2	9.21	8.66
Omicron_BQ11	Q	414	W	Q414W	9.67	-0.41	30	2	9.77	9.58	7.32	-1.52	31	2	7.47	7.18
Omicron_BQ11	Q	414	Y	Q414Y	9.64	-0.44	11	2	9.65	9.64	8.17	-0.68	13	2	8.32	8.01
Omicron_BQ11	T	415	-	T415-	6.59	-3.5	22	2	6.34	6.84	6.63	-2.21	27	2	6.7	6.55
Omicron_BQ11	T	415	A	T415A	10.04	-0.05	16	2	10.07	10.01	8.93	0.09	20	2	9.21	8.65
Omicron_BQ11	T	415	C	T415C	9.54	-0.55	33	2	9.63	9.44	8.72	-0.12	34	2	8.89	8.56
Omicron_BQ11	T	415	D	T415D	9.8	-0.29	29	2	9.8	9.8	8.72	-0.12	29	2	9.04	8.4
Omicron_BQ11	T	415	E	T415E	9.85	-0.24	28	2	9.91	9.79	8.7	-0.15	31	2	9.23	8.16
Omicron_BQ11	T	415	F	T415F	9.86	-0.23	31	2	9.87	9.85	8.46	-0.38	32	2	8.84	8.09
Omicron_BQ11	T	415	G	T415G	10.12	0.04	19	2	10.15	10.09	8.62	-0.22	26	2	8.96	8.28
Omicron_BQ11	T	415	H	T415H	10.2	0.12	14	2	10.23	10.17	8.57	-0.27	19	2	9	8.13
Omicron_BQ11	T	415	I	T415I	9.95	-0.14	22	2	9.98	9.92	8.91	0.07	30	2	9.15	8.67
Omicron_BQ11	T	415	K	T415K	10	-0.08	21	2	10.1	9.9	8.88	0.04	24	2	9.17	8.6
Omicron_BQ11	T	415	L	T415L	9.81	-0.28	26	2	9.87	9.74	8.77	-0.07	28	2	8.8	8.74
Omicron_BQ11	T	415	M	T415M	10.02	-0.07	18	2	10.06	9.98	8.79	-0.06	24	2	9	8.57
Omicron_BQ11	T	415	N	T415N	10.14	0.05	23	2	10.16	10.11	8.82	-0.03	33	2	9.01	8.62
Omicron_BQ11	T	415	P	T415P	9.79	-0.29	28	2	9.86	9.73	8.46	-0.38	29	2	8.56	8.36
Omicron_BQ11	T	415	Q	T415Q	10.1	0.01	25	2	10.09	10.1	8.87	0.03	35	2	9.12	8.63
Omicron_BQ11	T	415	R	T415R	10.12	0.04	21	2	10.16	10.09	8.59	-0.25	31	2	9	8.19
Omicron_BQ11	T	415	S	T415S	10.08	-0.01	23	2	10.03	10.12	8.92	0.08	33	2	9.29	8.55
Omicron_BQ11	T	415	T	T415T	10.09	0	2564	2	10.11	10.06	8.84	0	3529	2	9.08	8.6
Omicron_BQ11	T	415	V	T415V	10.01	-0.08	23	2	10	10.02	8.8	-0.05	30	2	9.04	8.55
Omicron_BQ11	T	415	W	T415W	10.02	-0.06	22	2	9.95	10.09	8.71	-0.13	26	2	8.88	8.55
Omicron_BQ11	T	415	Y	T415Y	10.03	-0.06	34	2	10.08	9.97	8.85	0.01	39	2	8.93	8.77
Omicron_BQ11	G	416	-	G416-	6.49	-3.6	20	2	6.27	6.71	6.43	-2.41	26	2	6.54	6.31
Omicron_BQ11	G	416	A	G416A	8.46	-1.63	26	2	8.3	8.61	6.83	-2.02	29	2	6.97	6.68
Omicron_BQ11	G	416	C	G416C	7.58	-2.51	17	2	7.5	7.65	6.38	-2.46	20	2	6.48	6.29
Omicron_BQ11	G	416	D	G416D	8.12	-1.96	18	2	8.08	8.17	6.72	-2.12	24	2	6.63	6.81
Omicron_BQ11	G	416	E	G416E	7.72	-2.36	23	2	7.2	8.25	6.59	-2.25	33	2	6.64	6.54
Omicron_BQ11	G	416	F	G416F	6.4	-3.69	16	2	6.15	6.65	6.47	-2.37	14	2	6.79	6.15
Omicron_BQ11	G	416	G	G416G	10.09	0	2564	2	10.11	10.06	8.84	0	3529	2	9.08	8.6
Omicron_BQ11	G	416	H	G416H	8.42	-1.67	21	2	8.49	8.34	6.53	-2.31	24	2	6.68	6.37
Omicron_BQ11	G	416	I	G416I	6.49	-3.6	20	2	6.55	6.43	6.94	-1.9	25	2	7.07	6.82
Omicron_BQ11	G	416	K	G416K	8.25	-1.83	22	2	8.57	7.93	6.77	-2.07	23	2	6.84	6.7
Omicron_BQ11	G	416	L	G416L	7.33	-2.75	14	2	6.99	7.67	6.81	-2.03	16	2	6.63	6.98
Omicron_BQ11	G	416	M	G416M	7.49	-2.6	24	2	7.27	7.71	6.64	-2.21	31	2	6.67	6.6
Omicron_BQ11	G	416	N	G416N	8.96	-1.12	28	2	9.08	8.85	7.18	-1.66	30	2	7.39	6.97
Omicron_BQ11	G	416	P	G416P	6.46	-3.62	18	2	6.37	6.56	6.58	-2.26	25	2	6.64	6.53
Omicron_BQ11	G	416	Q	G416Q	7.87	-2.21	25	2	7.82	7.92	6.73	-2.11	27	2	6.81	6.64
Omicron_BQ11	G	416	R	G416R	8.38	-1.71	22	2	8.12	8.64	6.61	-2.23	27	2	6.53	6.69
Omicron_BQ11	G	416	S	G416S	8.98	-1.11	24	2	9.04	8.92	7.09	-1.75	29	2	7.17	7.01
Omicron_BQ11	G	416	T	G416T	7.33	-2.76	21	2	6.96	7.7	6.81	-2.03	32	2	7.1	6.52
Omicron_BQ11	G	416	V	G416V	6.59	-3.5	25	2	6.89	6.28	6.83	-2.01	32	2	6.86	6.8
Omicron_BQ11	G	416	W	G416W	7.8	-2.28	17	2	7.27	8.34	6.63	-2.21	22	2	6.64	6.63
Omicron_BQ11	G	416	Y	G416Y	6.78	-3.31	14	2	6.47	7.08	6.51	-2.33	23	2	6.67	6.35
Omicron_BQ11	N	417	-	N417-	7.55	-2.53	18	2	7.4	7.7	6.62	-2.22	22	2	6.63	6.61
Omicron_BQ11	N	417	A	N417A	10.29	0.2	16	2	10.38	10.2	8.95	0.1	26	2	9.14	8.75
Omicron_BQ11	N	417	C	N417C	10.17	0.09	17	2	10.21	10.13	8.65	-0.19	25	2	9.18	8.13
Omicron_BQ11	N	417	D	N417D	9.39	-0.7	18	2	9.44	9.33	8.78	-0.06	21	2	9.03	8.53
Omicron_BQ11	N	417	E	N417E	9.44	-0.64	17	2	9.45	9.44	8.7	-0.14	16	2	9.06	8.35
Omicron_BQ11	N	417	F	N417F	10.67	0.58	21	2	11.04	10.3	8.59	-0.25	22	2	8.77	8.41
Omicron_BQ11	N	417	G	N417G	10.14	0.05	14	2	10.11	10.17	8.81	-0.03	18	2	9.22	8.4
Omicron_BQ11	N	417	H	N417H	10.26	0.18	9	2	10.21	10.31	8.85	0	15	2	9	8.69
Omicron_BQ11	N	417	I	N417I	10.28	0.2	13	2	10.27	10.3	8.76	-0.08	18	2	8.83	8.69
Omicron_BQ11	N	417	K	N417K	10.46	0.38	8	2	10.69	10.24	8.87	0.03	18	2	8.99	8.75
Omicron_BQ11	N	417	L	N417L	10.32	0.23	19	2	10.41	10.23	8.88	0.04	28	2	9.14	8.62
Omicron_BQ11	N	417	M	N417M	10.33	0.24	7	2	10.43	10.23	9.08	0.24	19	2	9.18	8.98
Omicron_BQ11	N	417	N	N417N	10.09	0	2564	2	10.11	10.06	8.84	0	3529	2	9.08	8.6
Omicron_BQ11	N	417	P	N417P	10.15	0.07	8	2	10.04	10.27	8.58	-0.26	14	2	9.1	8.07
Omicron_BQ11	N	417	Q	N417Q	10.01	-0.08	19	2	10.11	9.91	8.84	0	28	2	9.26	8.43
Omicron_BQ11	N	417	R	N417R	10.24	0.17	8	1	NA	10.24	8.84	0	21	2	8.92	8.76
Omicron_BQ11	N	417	S	N417S	9.98	-0.1	13	2	10.13	9.84	8.91	0.07	24	2	9.19	8.62
Omicron_BQ11	N	417	T	N417T	10.27	0.18	14	2	10.32	10.22	8.8	-0.04	32	2	9.14	8.46
Omicron_BQ11	N	417	V	N417V	10.34	0.25	12	2	10.51	10.17	8.95	0.11	21	2	8.96	8.94
Omicron_BQ11	N	417	W	N417W	10.29	0.2	15	2	10.35	10.22	8.84	-0.01	28	2	9.13	8.54
Omicron_BQ11	N	417	Y	N417Y	10.49	0.4	12	2	10.62	10.35	8.86	0.02	18	2	9.13	8.6
Omicron_BQ11	I	418	-	I418-	7.02	-3.07	16	2	6.29	7.75	6.63	-2.22	24	2	6.72	6.53
Omicron_BQ11	I	418	A	I418A	9.07	-1.02	18	2	9.16	8.97	6.97	-1.87	20	2	7.13	6.82
Omicron_BQ11	I	418	C	I418C	9	-1.08	27	2	8.98	9.02	6.96	-1.88	28	2	6.97	6.95
Omicron_BQ11	I	418	D	I418D	5.58	-4.5	16	2	5.57	5.6	6.54	-2.3	23	2	6.69	6.4
Omicron_BQ11	I	418	E	I418E	5.5	-4.59	11	2	5.65	5.34	6.64	-2.2	21	2	6.49	6.78
Omicron_BQ11	I	418	F	I418F	7.5	-2.58	17	2	7.02	7.99	6.48	-2.36	22	2	6.55	6.42
Omicron_BQ11	I	418	G	I418G	6.7	-3.39	19	2	6.8	6.59	6.59	-2.26	33	2	6.68	6.49
Omicron_BQ11	I	418	H	I418H	7.06	-3.03	20	2	6.65	7.47	6.53	-2.31	24	2	6.5	6.55
Omicron_BQ11	I	418	I	I418I	10.09	0	2564	2	10.11	10.06	8.84	0	3529	2	9.08	8.6
Omicron_BQ11	I	418	K	I418K	7.06	-3.02	21	2	6.77	7.36	6.56	-2.28	22	2	6.66	6.47
Omicron_BQ11	I	418	L	I418L	9.25	-0.84	15	2	9.23	9.27	7.83	-1.01	16	2	8.04	7.63
Omicron_BQ11	I	418	M	I418M	9.42	-0.66	17	2	9.61	9.24	7.29	-1.55	21	2	7.36	7.22
Omicron_BQ11	I	418	N	I418N	6.84	-3.25	13	2	6.2	7.48	6.65	-2.19	15	2	6.76	6.54
Omicron_BQ11	I	418	P	I418P	6.5	-3.58	18	2	6.23	6.77	6.72	-2.12	23	2	6.82	6.61
Omicron_BQ11	I	418	Q	I418Q	8.16	-1.93	14	2	7.92	8.4	6.69	-2.15	18	2	6.61	6.77
Omicron_BQ11	I	418	R	I418R	6.33	-3.75	20	2	6.51	6.15	6.77	-2.07	27	2	7.02	6.52
Omicron_BQ11	I	418	S	I418S	7.06	-3.02	24	2	6.75	7.38	6.62	-2.22	35	2	6.74	6.49
Omicron_BQ11	I	418	T	I418T	9.23	-0.85	22	2	9.33	9.13	7.12	-1.73	27	2	7.1	7.13
Omicron_BQ11	I	418	V	I418V	9.8	-0.29	16	2	9.93	9.67	8.97	0.13	16	2	9.15	8.79
Omicron_BQ11	I	418	W	I418W	6.13	-3.96	24	2	6.04	6.22	6.53	-2.31	31	2	6.61	6.44
Omicron_BQ11	I	418	Y	I418Y	6.45	-3.63	20	2	5.63	7.27	6.52	-2.32	29	2	6.55	6.5
Omicron_BQ11	A	419	-	A419-	6.21	-3.88	18	2	5.89	6.53	6.54	-2.3	20	2	6.68	6.4
Omicron_BQ11	A	419	A	A419A	10.09	0	2564	2	10.11	10.06	8.84	0	3529	2	9.08	8.6
Omicron_BQ11	A	419	C	A419C	9.59	-0.5	21	2	9.58	9.6	8.67	-0.17	25	2	8.96	8.39
Omicron_BQ11	A	419	D	A419D	7.21	-2.87	18	2	7.09	7.33	6.53	-2.31	20	2	6.67	6.38
Omicron_BQ11	A	419	E	A419E	6.15	-3.93	15	2	5.77	6.54	6.71	-2.13	18	2	6.69	6.73
Omicron_BQ11	A	419	F	A419F	9.03	-1.06	7	2	8.99	9.06	6.7	-2.14	13	2	6.76	6.65
Omicron_BQ11	A	419	G	A419G	9.44	-0.64	23	2	9.51	9.38	7.54	-1.3	23	2	7.72	7.36
Omicron_BQ11	A	419	H	A419H	9.09	-0.99	28	2	9.09	9.1	7.04	-1.8	31	2	7.21	6.87
Omicron_BQ11	A	419	I	A419I	9.24	-0.85	21	2	9.25	9.23	7.35	-1.49	19	2	7.47	7.22
Omicron_BQ11	A	419	K	A419K	7.31	-2.78	16	2	6.88	7.74	6.59	-2.25	21	2	6.7	6.48
Omicron_BQ11	A	419	L	A419L	7.26	-2.82	10	2	7.57	6.96	6.62	-2.23	15	2	6.74	6.49
Omicron_BQ11	A	419	M	A419M	9.13	-0.96	18	2	9.16	9.09	7.09	-1.75	26	2	7.14	7.05
Omicron_BQ11	A	419	N	A419N	9.15	-0.94	23	2	9.32	8.98	7.25	-1.59	24	2	7.4	7.11
Omicron_BQ11	A	419	P	A419P	9.79	-0.3	26	2	9.76	9.81	8.58	-0.26	31	2	8.99	8.17
Omicron_BQ11	A	419	Q	A419Q	8.97	-1.11	19	2	9.1	8.85	6.88	-1.96	22	2	6.78	6.98
Omicron_BQ11	A	419	R	A419R	8.91	-1.18	11	2	8.67	9.14	6.72	-2.12	17	2	6.82	6.62
Omicron_BQ11	A	419	S	A419S	8.37	-1.72	26	2	8.18	8.56	8.65	-0.19	27	2	8.77	8.53
Omicron_BQ11	A	419	T	A419T	6.59	-3.5	16	2	5.96	7.22	8.18	-0.66	21	2	8.27	8.09
Omicron_BQ11	A	419	V	A419V	9.49	-0.6	20	2	9.53	9.45	8.48	-0.36	21	2	8.74	8.23
Omicron_BQ11	A	419	W	A419W	7.03	-3.06	21	2	6.7	7.35	6.39	-2.45	24	2	6.42	6.36
Omicron_BQ11	A	419	Y	A419Y	9.03	-1.06	15	2	9.07	8.98	6.94	-1.91	16	2	7.08	6.8
Omicron_BQ11	D	420	-	D420-	6.51	-3.57	19	2	6.48	6.54	6.52	-2.32	22	2	6.74	6.31
Omicron_BQ11	D	420	A	D420A	9.78	-0.31	18	2	9.78	9.78	8.74	-0.1	17	2	9.01	8.48
Omicron_BQ11	D	420	C	D420C	9.44	-0.65	16	2	9.5	9.38	7.87	-0.97	18	2	7.96	7.78
Omicron_BQ11	D	420	D	D420D	10.09	0	2564	2	10.11	10.06	8.84	0	3529	2	9.08	8.6
Omicron_BQ11	D	420	E	D420E	9.79	-0.29	16	2	9.81	9.78	8.59	-0.25	18	2	8.81	8.37
Omicron_BQ11	D	420	F	D420F	9.67	-0.42	11	2	9.64	9.7	8.5	-0.34	12	2	8.63	8.37
Omicron_BQ11	D	420	G	D420G	9.56	-0.53	12	2	9.61	9.51	7.46	-1.39	13	2	7.5	7.41
Omicron_BQ11	D	420	H	D420H	9.73	-0.35	13	2	9.72	9.75	8.33	-0.51	17	2	8.62	8.04
Omicron_BQ11	D	420	I	D420I	9.09	-0.99	13	2	9.13	9.06	6.89	-1.95	15	2	6.9	6.88
Omicron_BQ11	D	420	K	D420K	9.69	-0.4	14	2	9.77	9.6	8.46	-0.38	15	2	8.78	8.15
Omicron_BQ11	D	420	L	D420L	9.58	-0.51	22	2	9.58	9.58	8.46	-0.38	22	2	8.62	8.3
Omicron_BQ11	D	420	M	D420M	9.61	-0.47	12	2	9.7	9.52	8.37	-0.47	14	2	8.76	7.98
Omicron_BQ11	D	420	N	D420N	10.16	0.07	11	2	10.2	10.11	8.63	-0.21	14	2	8.87	8.4
Omicron_BQ11	D	420	P	D420P	6.93	-3.15	26	2	6.45	7.42	6.61	-2.24	32	2	6.84	6.37
Omicron_BQ11	D	420	Q	D420Q	9.48	-0.6	15	2	9.57	9.4	8.27	-0.57	14	2	8.36	8.18
Omicron_BQ11	D	420	R	D420R	9.5	-0.58	12	2	9.56	9.45	8.02	-0.82	13	2	7.99	8.06
Omicron_BQ11	D	420	S	D420S	9.98	-0.1	18	2	10	9.97	8.8	-0.04	20	2	9.11	8.5
Omicron_BQ11	D	420	T	D420T	9.37	-0.71	20	2	9.44	9.3	7.88	-0.96	19	2	8.31	7.45
Omicron_BQ11	D	420	V	D420V	9.27	-0.82	17	2	9.39	9.14	7.03	-1.81	18	2	7.29	6.77
Omicron_BQ11	D	420	W	D420W	9.85	-0.24	18	2	9.91	9.78	8.07	-0.77	20	2	8.81	7.34
Omicron_BQ11	D	420	Y	D420Y	9.74	-0.35	11	2	9.77	9.7	8.7	-0.14	11	2	8.99	8.41
Omicron_BQ11	Y	421	-	Y421-	6.93	-3.15	11	2	7.97	5.9	6.91	-1.93	14	2	7.37	6.45
Omicron_BQ11	Y	421	A	Y421A	9.54	-0.55	12	2	9.63	9.44	7.59	-1.26	16	2	7.73	7.44
Omicron_BQ11	Y	421	C	Y421C	9.46	-0.62	26	2	9.57	9.36	8.27	-0.57	24	2	8.54	8.01
Omicron_BQ11	Y	421	D	Y421D	8.82	-1.26	18	2	8.8	8.84	6.79	-2.05	20	2	6.77	6.8
Omicron_BQ11	Y	421	E	Y421E	8.22	-1.86	26	2	8.12	8.32	6.83	-2.01	31	2	6.95	6.7
Omicron_BQ11	Y	421	F	Y421F	10.09	0	12	2	10.18	10	8.74	-0.1	18	2	9.28	8.2
Omicron_BQ11	Y	421	G	Y421G	9.35	-0.74	17	2	9.26	9.44	7.14	-1.7	21	2	7.1	7.18
Omicron_BQ11	Y	421	H	Y421H	9.51	-0.57	16	2	9.75	9.28	8.45	-0.39	17	2	8.82	8.08
Omicron_BQ11	Y	421	I	Y421I	9.58	-0.5	17	2	9.57	9.6	7.79	-1.05	16	2	7.93	7.65
Omicron_BQ11	Y	421	K	Y421K	9.89	-0.2	27	2	9.96	9.81	7.71	-1.13	27	2	8.11	7.3
Omicron_BQ11	Y	421	L	Y421L	9.65	-0.44	24	2	9.67	9.62	8.48	-0.36	25	2	8.8	8.17
Omicron_BQ11	Y	421	M	Y421M	9.62	-0.47	19	2	9.61	9.62	8.8	-0.05	19	2	8.94	8.66
Omicron_BQ11	Y	421	N	Y421N	9.81	-0.27	16	2	9.75	9.88	8.81	-0.04	18	2	8.95	8.66
Omicron_BQ11	Y	421	P	Y421P	6.55	-3.54	20	2	6.57	6.52	6.82	-2.03	24	2	6.95	6.68
Omicron_BQ11	Y	421	Q	Y421Q	9.42	-0.67	16	2	9.59	9.25	7.26	-1.58	16	2	7.55	6.97
Omicron_BQ11	Y	421	R	Y421R	9.54	-0.54	12	2	9.57	9.51	7.64	-1.2	11	2	7.66	7.63
Omicron_BQ11	Y	421	S	Y421S	9.55	-0.53	25	2	9.62	9.48	7.92	-0.92	24	2	8.06	7.78
Omicron_BQ11	Y	421	T	Y421T	9.1	-0.99	10	2	9.24	8.95	7.25	-1.59	15	2	7.59	6.91
Omicron_BQ11	Y	421	V	Y421V	9.17	-0.92	15	2	9.15	9.18	7.49	-1.36	18	2	7.64	7.34
Omicron_BQ11	Y	421	W	Y421W	9.63	-0.45	22	2	9.68	9.59	8.83	-0.01	22	2	9.07	8.6
Omicron_BQ11	Y	421	Y	Y421Y	10.09	0	2564	2	10.11	10.06	8.84	0	3529	2	9.08	8.6
Omicron_BQ11	N	422	-	N422-	6.17	-3.91	22	2	6.4	5.95	6.74	-2.11	27	2	6.74	6.73
Omicron_BQ11	N	422	A	N422A	8.33	-1.76	20	2	8.24	8.41	6.65	-2.19	28	2	6.75	6.55
Omicron_BQ11	N	422	C	N422C	8.21	-1.87	18	2	7.98	8.44	6.89	-1.95	25	2	7.01	6.77
Omicron_BQ11	N	422	D	N422D	7.35	-2.73	21	2	6.88	7.82	6.59	-2.25	28	2	6.64	6.54
Omicron_BQ11	N	422	E	N422E	6.62	-3.47	22	2	6.57	6.66	6.69	-2.15	26	2	6.86	6.53
Omicron_BQ11	N	422	F	N422F	6.34	-3.75	15	2	5.43	7.25	6.42	-2.42	24	2	6.7	6.15
Omicron_BQ11	N	422	G	N422G	8.4	-1.69	25	2	8.33	8.47	6.69	-2.15	35	2	6.74	6.65
Omicron_BQ11	N	422	H	N422H	5.83	-4.26	16	2	6.05	5.61	6.57	-2.27	26	2	6.67	6.46
Omicron_BQ11	N	422	I	N422I	6.88	-3.2	15	2	5.54	8.23	6.4	-2.44	23	2	6.47	6.34
Omicron_BQ11	N	422	K	N422K	6.58	-3.51	26	2	6.81	6.35	6.59	-2.25	32	2	6.63	6.54
Omicron_BQ11	N	422	L	N422L	6.23	-3.85	24	2	5.94	6.53	6.43	-2.41	32	2	6.62	6.24
Omicron_BQ11	N	422	M	N422M	6.98	-3.1	23	2	6.74	7.23	6.59	-2.25	33	2	6.74	6.44
Omicron_BQ11	N	422	N	N422N	10.09	0	2564	2	10.11	10.06	8.84	0	3529	2	9.08	8.6
Omicron_BQ11	N	422	P	N422P	6.42	-3.66	13	2	5.75	7.1	6.53	-2.32	18	2	6.53	6.52
Omicron_BQ11	N	422	Q	N422Q	6.57	-3.52	14	2	5.75	7.39	6.52	-2.32	18	2	6.45	6.59
Omicron_BQ11	N	422	R	N422R	6.49	-3.59	27	2	6.55	6.43	6.5	-2.34	34	2	6.49	6.51
Omicron_BQ11	N	422	S	N422S	9.35	-0.74	24	2	9.38	9.32	7.66	-1.19	24	2	7.74	7.57
Omicron_BQ11	N	422	T	N422T	6.17	-3.92	19	2	6.09	6.25	6.51	-2.33	27	2	6.59	6.43
Omicron_BQ11	N	422	V	N422V	5.93	-4.16	17	2	5.62	6.24	6.53	-2.31	23	2	6.64	6.41
Omicron_BQ11	N	422	W	N422W	6.37	-3.71	22	2	6.21	6.54	6.42	-2.42	29	2	6.43	6.42
Omicron_BQ11	N	422	Y	N422Y	6.26	-3.83	19	2	5.62	6.9	6.53	-2.31	28	2	6.59	6.47
Omicron_BQ11	Y	423	-	Y423-	6.55	-3.54	29	2	6	7.1	6.44	-2.4	34	2	6.57	6.31
Omicron_BQ11	Y	423	A	Y423A	6.22	-3.87	8	2	5.53	6.91	6.47	-2.37	15	2	6.45	6.5
Omicron_BQ11	Y	423	C	Y423C	5.53	-4.55	13	2	5.69	5.38	6.44	-2.41	17	2	6.52	6.36
Omicron_BQ11	Y	423	D	Y423D	6	-4.08	21	2	5.87	6.14	6.51	-2.33	27	2	6.48	6.55
Omicron_BQ11	Y	423	E	Y423E	5.88	-4.2	15	2	5.41	6.35	6.33	-2.51	16	2	6.31	6.35
Omicron_BQ11	Y	423	F	Y423F	9.55	-0.53	19	2	9.54	9.56	8.2	-0.64	22	2	8.32	8.08
Omicron_BQ11	Y	423	G	Y423G	6.12	-3.97	33	2	5.9	6.33	6.5	-2.35	38	2	6.33	6.66
Omicron_BQ11	Y	423	H	Y423H	6.37	-3.72	10	2	6.86	5.88	6.65	-2.19	20	2	6.87	6.43
Omicron_BQ11	Y	423	I	Y423I	8.04	-2.04	15	2	7.74	8.34	6.77	-2.08	19	2	6.91	6.62
Omicron_BQ11	Y	423	K	Y423K	6.24	-3.85	21	2	5.78	6.7	6.47	-2.37	32	2	6.43	6.51
Omicron_BQ11	Y	423	L	Y423L	7.96	-2.12	25	2	7.64	8.29	6.76	-2.08	30	2	6.74	6.79
Omicron_BQ11	Y	423	M	Y423M	8.2	-1.89	27	2	8.13	8.26	6.65	-2.19	32	2	6.77	6.53
Omicron_BQ11	Y	423	N	Y423N	6.35	-3.73	11	2	6.25	6.46	6.41	-2.43	19	2	6.45	6.38
Omicron_BQ11	Y	423	P	Y423P	6.07	-4.02	33	2	6.12	6.01	6.62	-2.22	41	2	6.65	6.6
Omicron_BQ11	Y	423	Q	Y423Q	6.22	-3.86	18	2	5.84	6.61	6.37	-2.47	25	2	6.43	6.31
Omicron_BQ11	Y	423	R	Y423R	6.42	-3.66	15	2	6.29	6.56	6.63	-2.21	19	2	6.83	6.43
Omicron_BQ11	Y	423	S	Y423S	6.04	-4.05	20	2	6.48	5.6	6.53	-2.31	22	2	6.71	6.35
Omicron_BQ11	Y	423	T	Y423T	6.51	-3.58	18	2	5.87	7.14	6.62	-2.22	27	2	6.61	6.62
Omicron_BQ11	Y	423	V	Y423V	6.98	-3.1	30	2	6.53	7.43	6.63	-2.21	35	2	6.78	6.49
Omicron_BQ11	Y	423	W	Y423W	6.16	-3.93	19	2	5.7	6.62	6.41	-2.43	27	2	6.38	6.44
Omicron_BQ11	Y	423	Y	Y423Y	10.09	0	2564	2	10.11	10.06	8.84	0	3529	2	9.08	8.6
Omicron_BQ11	K	424	-	K424-	6.28	-3.81	16	2	5.97	6.59	6.28	-2.57	28	2	6.17	6.38
Omicron_BQ11	K	424	A	K424A	9.74	-0.34	17	2	9.79	9.7	8.68	-0.16	19	2	8.97	8.39
Omicron_BQ11	K	424	C	K424C	9.51	-0.58	30	2	9.53	9.48	7.95	-0.89	29	2	8.08	7.82
Omicron_BQ11	K	424	D	K424D	8.53	-1.56	16	2	8.56	8.5	6.45	-2.39	23	2	6.54	6.36
Omicron_BQ11	K	424	E	K424E	7.51	-2.58	18	2	7.39	7.63	6.55	-2.29	23	2	6.48	6.62
Omicron_BQ11	K	424	F	K424F	9.12	-0.97	12	2	9.26	8.98	6.87	-1.98	14	2	7.11	6.62
Omicron_BQ11	K	424	G	K424G	9.34	-0.74	25	2	9.2	9.48	7.27	-1.57	27	2	7.3	7.24
Omicron_BQ11	K	424	H	K424H	9.96	-0.13	28	2	10.01	9.91	8.8	-0.04	31	2	9.08	8.52
Omicron_BQ11	K	424	I	K424I	8.14	-1.95	16	2	7.79	8.49	6.45	-2.39	21	2	6.41	6.48
Omicron_BQ11	K	424	K	K424K	10.09	0	2564	2	10.11	10.06	8.84	0	3529	2	9.08	8.6
Omicron_BQ11	K	424	L	K424L	9.17	-0.92	16	2	9.25	9.08	6.88	-1.96	17	2	7.01	6.75
Omicron_BQ11	K	424	M	K424M	9.57	-0.52	24	2	9.58	9.55	7.53	-1.31	27	2	7.71	7.36
Omicron_BQ11	K	424	N	K424N	9.71	-0.38	20	2	9.71	9.7	8.48	-0.37	20	2	8.77	8.18
Omicron_BQ11	K	424	P	K424P	8.54	-1.54	21	2	8.61	8.48	6.6	-2.24	24	2	6.56	6.64
Omicron_BQ11	K	424	Q	K424Q	9.58	-0.5	26	2	9.69	9.48	7.88	-0.96	28	2	7.97	7.79
Omicron_BQ11	K	424	R	K424R	10.21	0.12	9	2	10.17	10.25	8.95	0.11	12	2	8.85	9.05
Omicron_BQ11	K	424	S	K424S	9.61	-0.47	14	2	9.65	9.58	8.46	-0.38	15	2	8.95	7.97
Omicron_BQ11	K	424	T	K424T	8.64	-1.44	15	2	8.67	8.61	7.13	-1.71	19	2	7.23	7.03
Omicron_BQ11	K	424	V	K424V	9.24	-0.84	23	2	9.36	9.13	7.21	-1.63	22	2	7.35	7.07
Omicron_BQ11	K	424	W	K424W	7.14	-2.95	16	2	6.25	8.03	6.33	-2.51	24	2	6.38	6.28
Omicron_BQ11	K	424	Y	K424Y	9.3	-0.79	28	2	9.37	9.23	7.14	-1.7	31	2	7.04	7.23
Omicron_BQ11	L	425	-	L425-	6.37	-3.72	25	2	6.48	6.26	6.34	-2.5	31	2	6.45	6.23
Omicron_BQ11	L	425	A	L425A	8.59	-1.49	20	2	8.52	8.66	6.46	-2.38	25	2	6.53	6.4
Omicron_BQ11	L	425	C	L425C	9.52	-0.56	18	2	9.52	9.53	7.36	-1.48	17	2	7.46	7.26
Omicron_BQ11	L	425	D	L425D	6.27	-3.82	20	2	6.19	6.35	6.29	-2.55	26	2	6.26	6.32
Omicron_BQ11	L	425	E	L425E	6.03	-4.06	24	2	5.63	6.42	6.36	-2.48	30	2	6.36	6.36
Omicron_BQ11	L	425	F	L425F	8.99	-1.1	19	2	8.97	9.01	6.75	-2.09	22	2	6.68	6.83
Omicron_BQ11	L	425	G	L425G	7.04	-3.05	20	2	7.43	6.65	6.45	-2.4	24	2	6.52	6.37
Omicron_BQ11	L	425	H	L425H	6.39	-3.7	24	2	5.56	7.22	6.26	-2.58	30	2	6.16	6.36
Omicron_BQ11	L	425	I	L425I	10.11	0.02	16	2	10.15	10.06	8.79	-0.05	23	2	9.26	8.33
Omicron_BQ11	L	425	K	L425K	6.26	-3.82	21	2	6.91	5.61	6.47	-2.37	28	2	6.76	6.19
Omicron_BQ11	L	425	L	L425L	10.09	0	2564	2	10.11	10.06	8.84	0	3529	2	9.08	8.6
Omicron_BQ11	L	425	M	L425M	10.01	-0.08	21	2	10.03	9.98	8.88	0.04	28	2	9.06	8.71
Omicron_BQ11	L	425	N	L425N	6.56	-3.53	22	2	6.03	7.09	6.4	-2.44	34	2	6.44	6.37
Omicron_BQ11	L	425	P	L425P	7.63	-2.46	20	2	7.36	7.89	6.57	-2.27	26	2	6.6	6.53
Omicron_BQ11	L	425	Q	L425Q	6.84	-3.25	20	2	6.19	7.49	6.32	-2.52	27	2	6.47	6.18
Omicron_BQ11	L	425	R	L425R	5.94	-4.15	15	2	5.98	5.9	6.35	-2.49	20	2	6.33	6.37
Omicron_BQ11	L	425	S	L425S	6.99	-3.1	18	2	6.45	7.52	6.23	-2.61	21	2	6.21	6.26
Omicron_BQ11	L	425	T	L425T	9.44	-0.65	27	2	9.6	9.28	7.4	-1.44	27	2	7.65	7.16
Omicron_BQ11	L	425	V	L425V	10	-0.09	21	2	10.02	9.98	8.81	-0.03	26	2	8.98	8.65
Omicron_BQ11	L	425	W	L425W	7.04	-3.05	23	2	6.44	7.64	6.4	-2.44	30	2	6.47	6.34
Omicron_BQ11	L	425	Y	L425Y	7.01	-3.08	22	2	6.56	7.45	6.26	-2.58	33	2	6.23	6.28
Omicron_BQ11	P	426	-	P426-	8.38	-1.7	16	2	8.37	8.4	6.27	-2.57	24	2	6.31	6.24
Omicron_BQ11	P	426	A	P426A	9.86	-0.22	18	2	9.89	9.84	8.65	-0.19	21	2	9.01	8.29
Omicron_BQ11	P	426	C	P426C	9.49	-0.59	26	2	9.59	9.39	7.14	-1.7	34	2	7.29	6.99
Omicron_BQ11	P	426	D	P426D	9.36	-0.73	26	2	9.27	9.44	7.87	-0.97	23	2	7.96	7.78
[truncated: 6,443 more rows]
